# Supplementary material for: Transcriptomic characterization of two major Fusarium resistance quantitative trait loci (QTLs), Fhb1 and Qfhs.ifa‐5A, identifies novel candidate genes
Source: Mol Plant Pathol. 2013 Jun 6;14(8):772–85. doi: 10.1111/mpp.12048 (PMC3902993; doi:10.1111/mpp.12048)
Supplement: Supplementary file 4 — Table S1 Number of transcripts exhibiting a significant difference in response to Fusarium graminearum for either Fhb1 or Qfhs.ifa‐5A at the given time point. [file MPP-14-772-s004.xls]

## Sheet: Sheet1
Table S1. Number of transcripts exhibiting a significant difference in response to F. graminearum, for either Fhb1 or Qfhs.ifa-5A at the given time point.
	Fhb1		Qfhs.ifa-5A
Difference in response a	positive	negative	positive	negative
8 hai	1	2	5	5
24hai	0	2	0	3
72 hai	1	10	1	338
a Differences in response were generated by subtracting the F. graminearum mock contrast of NIL4 (no resistant QTL alleles) from the F. graminearum/mock contrast of NIL2 (Fhb1) or NIL3 (Qfhs.ifa-5A).
A positive difference in response implies more accumulation in presence of the resistant allele. This can result from a stronger positive response of the gene to F. graminearum in the resistant line, or a weaker negative response, or a positive rather than a negative response. (A positive response means that the gene is more abundant after inoculation with F. graminearum compared to a mock inocul…
