# Supplementary material for: Transcriptomic characterization of two major Fusarium resistance quantitative trait loci (QTLs), Fhb1 and Qfhs.ifa‐5A, identifies novel candidate genes
Source: Mol Plant Pathol. 2013 Jun 6;14(8):772–85. doi: 10.1111/mpp.12048 (PMC3902993; doi:10.1111/mpp.12048)
Supplement: Supplementary file 5 — Table S2 Functional classification of Fusarium graminearum‐responsive transcripts and transcripts showing constitutive quantitative trait locus (QTL)‐specific differences in transcript abundance (adjusted P ≤ 0.05, ≥2 fold change). [file MPP-14-772-s005.xls]

## Sheet: suppl table 1
Table S2. Functional classification of Fusarium graminearum-responsive transcripts and transcripts showing a constitutive QTL-specific differences in transcript abundance (adjusted p-value ≤ 0.05, ≥ 2-fold change) a
Classificationb		Fusarium-responsive			Constitutive QTL-specificf
		averagec	positive difference in response for QTLd	negative difference in response for QTLe
Cell wall		6	0	4	3
Defense		207	2	96	19
	Phenylpropanoid pathway	23	0	21	2
	Polyamine pathway	2	0	3	0
	P450	32	0	20	0
PR- and LRR-genes (defense)
	Chitinase	19	0	0	0
	Germin	7	0	8	0
	Glucanase	19	0	2	3
	LRR	11	0	2	0
	LTP	5	0	0	1
	Protease inhibitor	9	0	8	2
	Thaumatin-like/ WIR	11	0	1	0
Stress response (defense)
	AOX	7	0	6	0
	GST	25	2	14	6
	HSP	2	0	2	2
	Peroxidase	14	0	8	1
Development		6	0	3	7
Hormone		16	0	12	0
	ET-related	3	0	1	0
	GA-related	6	0	5	0
	JA-related	10	0	7	0
Metabolism		102	0	49	11
	ATPase	2	0	2	0
	Diterpenoid biosynthesis	1	0	2	0
	Lipase	2	0	4	0
	Methyltransferase	2	0	2	0
	Protease	7	0	4	0
	tRNA ligase	3	0	4	0
	Tryptophan biosynthesis	9	0	6	0
Miscellaneous		32	2	6	8
Putative trichothecene detoxification and transport		37	0	3	1
	UGT	14	0	12	0
	ABC/PDR	18	0	9	1
	SULT	1	0	1	0
	MATE	3	0	3	0
Regulatory		61	0	36	17
	CaM/CML	8	0	4	3
	Auxin-related	1	0	2	0
	WRKY	10	0	7	0
Ubiquitination		4	0	0	0
Unknown		321	1	113	59
a Counts represent all transcripts exhibiting a differential response at any time point for the indicated contrast.
b Represented subclasses are derived from homologous sequence descriptions and do not sum up to all hits found within entire classes. Less prominent subclasses/enzyme types may also be differentially regulated but are not displayed here. Abbreviations used in the order of appearance: P450 … Cytochrome P450, PR ... Pathogenesis-related, LRR ... Leucine-rich repeat, LTP ... Lipid-transfer protein, …
c The average Fusarium-response was calculated as the mean Fusarium-response of all four investigated genotypes.
d Fusarium-responsive transcripts exhibiting a positive difference in response to Fusarium when reducing the Fusarium-mock response observed in NIL4 (susceptible QTL alleles) from NIL2 (Fhb1) or NIL3 (Qfhs.ifa-5A).
e Fusarium-responsive transcripts exhibiting a negative difference in response to Fusarium when reducing the Fusarium-mock response observed in NIL4 (susceptible QTL alleles) from NIL2 (Fhb1) or NIL3 (Qfhs.ifa-5A).
f QTL-dependent transcripts showing constitutive differences in abundance were generated by comparing mock-inoculated samples from NIL4 (susceptible alleles) to mock-inoculated samples in NIL2 (Fhb1) and NIL3 (Qfhs.ifa-5A) respectively
