# Supplementary material for: Transcriptomic characterization of two major Fusarium resistance quantitative trait loci (QTLs), Fhb1 and Qfhs.ifa‐5A, identifies novel candidate genes
Source: Mol Plant Pathol. 2013 Jun 6;14(8):772–85. doi: 10.1111/mpp.12048 (PMC3902993; doi:10.1111/mpp.12048)
Supplement: Supplementary file 6 — Table S3 Transcripts exhibiting a negative difference in response for the resistant allele of Qfhs.ifa‐5A (adjusted P ≤ 0.05, ≥2 fold change, FC) after inoculation with Fusarium graminearum spores at 72 h after inoculation. [file MPP-14-772-s006.xls]

## Sheet: suppl table 3
Table S3. Transcripts exhibiting a negative difference in response for the resistant allele of Qfhs.ifa-5Aa (adjusted p-value ≤ 0.05, ≥ 2-fold change, FC) after inoculation with F. graminearum spores at 72 hours after inoculation
Affymetrix ID	E-value	Annotationb	Classification	FC 8 haic	FC 24 hai	FC 72 hai
Ta.1207.1.S1_at		12-oxophytodienoic acid reductase 1 Panicoideae [UniRef90_A3QQM8]	Hormone	1.21754	1.03057	0.00447151
TaAffx.128514.1.S1_at	2e-47	ATGSTU19 (GLUTATHIONE S-TRANSFERASE TAU 19); glutathione binding / glutathione transferase [Arabidopsis thaliana]	Defense	0.860754	1.04678	0.0100807
Ta.26236.1.A1_at	1e-170	hydrolase, alpha/beta fold family domain containing protein [Oryza sativa]	Metabolism	0.837167	0.996601	0.0108361
Ta.1207.1.S1_x_at		12-oxophytodienoic acid reductase 1 Panicoideae [UniRef90_A3QQM8]	Hormone	1.07791	0.94635	0.0109622
Ta.30850.1.S1_at	2e-15	expressed protein [Oryza sativa]	Unknown	1.02585	1.09283	0.0133777
Ta.25771.1.A1_at	4e-70	laccase precursor protein [Oryza sativa]	Defense	0.928974	1.05797	0.0137278
Ta.9423.1.A1_at	8e-60	Agmatine coumaroyltransferase Zea mays [UniRef90_B6ST92]	Defense	1.55799	0.715048	0.017046
Ta.1869.1.S1_at	2e-14	Glutathione-S-transferase Cla47 [Jia et al, 2009]	Defense	1.14804	1.03765	0.0171363
Ta.5610.1.S1_at	1e-130	non-symbiotic hemoglobin 2 [Oryza sativa]	Miscellaneous	7.00593	0.404739	0.0186166
TaAffx.111585.1.S1_at	2e-21	protein indole-3-acetate beta-glucosyltransferase [Oryza sativa]	Putative trichothecene detoxification and transport	1.13976	0.915797	0.0187313
TaAffx.128684.1.S1_x_at	1e-144	12-oxophytodienoate reductase [Oryza sativa]	Hormone	1.16494	0.855803	0.018742
Ta.10549.1.A1_at	4e-16	AOX1A (ALTERNATIVE OXIDASE 1A); alternative oxidase [Arabidopsis thaliana]	Defense	0.9351	0.943391	0.0201619
Ta.3132.1.S1_s_at		Unknown	Unknown	1.09969	1.23446	0.0201848
TaAffx.104648.1.S1_at		Unknown	Unknown	0.949204	1.0192	0.0233556
Ta.30820.1.S1_at		Unknown	Unknown	0.842657	0.819729	0.0238034
Ta.9220.1.S1_a_at		Phenylalanine ammonia-lyase [Jia et al, 2009]	Defense	1.95007	1.07609	0.0249384
TaAffx.37539.1.S1_at	1e-14	hypothetical protein [Oryza sativa]	Unknown	0.863807	0.839491	0.0267407
Ta.10549.2.A1_at	4e-11	AOX1B; alternative oxidase [Arabidopsis thaliana]	Defense	1.08988	0.881261	0.0269183
TaAffx.112045.1.S1_x_at	8e-17	glutathione S-transferase [Oryza sativa]	Defense	3.19988	1.22853	0.0285894
Ta.7022.1.S1_s_at	0	Phenylalanine ammonia lyase [Jia et al, 2009]	Defense	2.53054	0.996046	0.0296658
Ta.30922.1.S1_at	9e-10	Glutathione transferase Alopecurus myosuroides [UniRef90_Q9SB98]	Defense	3.22465	1.10935	0.0298831
Ta.3545.1.S1_at		Unknown	Unknown	0.917246	1.05178	0.0305548
TaAffx.54157.2.S1_at	5e-65	Cytochrome P450 [Jia et al, 2009]	Defense	1.73178	1.17888	0.0307777
Ta.25789.1.A1_at		Unknown	Unknown	1.10355	0.869624	0.0312912
TaAffx.45277.1.S1_x_at	1e-166	Phenylalanine ammonia-lyase [Jia et al, 2009]	Defense	1.32667	1.01923	0.0340372
Ta.169.1.S1_x_at	1e-114	Oxalate oxidase-like protein or germin-like protein [Jia et al, 2009]	Defense	0.99077	0.965996	0.0349673
Ta.22967.1.S1_x_at	1e-116	Oxalate oxidase GF-2.8 n=12 Tax=Pooideae [UniRef90_P15290]	Defense	1.26944	0.813271	0.035881
Ta.30866.1.S1_at	7e-10	Expressed protein-RZ53 family-2 Oryza brachyantha [UniRef90_B9V0I1]	Unknown	1.0379	1.00652	0.035892
Ta.8866.2.S1_at		Unknown	Unknown	1.63647	1.11031	0.0364913
Ta.12887.1.S1_at	2e-33	UDP-glucoronosyl/UDP-glucosyl transferase family protein [Arabidopsis thaliana]	Putative trichothecene detoxification and transport	1.60323	0.751952	0.0367513
TaAffx.109424.1.S1_at	1e-24	PIII4 - Proteinase inhibitor II family protein precursor [Oryza sativa]	Defense	1.48522	1.24613	0.0375814
Ta.28112.1.S1_at	1e-73	Alternative oxidase AOX3 [Jia et al, 2009]	Defense	1.03748	1.0657	0.0382595
Ta.5149.1.A1_at	4e-25	ZIM motif family protein Zea mays [UniRef90_B6U6B4]	Regulatory	1.20051	1.06615	0.038487
Ta.22673.1.S1_s_at	1e-122	Oxalate oxidase GF-2.8 n=12 Tax=Pooideae [UniRef90_P15290]	Defense	1.13042	1.04315	0.0388115
TaAffx.112045.1.S1_at	8e-17	glutathione S-transferase [Oryza sativa]	Defense	2.4886	1.20947	0.0397414
Ta.23272.1.S1_at	1e-151	flavonol-3-O-glycoside-7-O-glucosyltransferase 1 [Oryza sativa]	Putative trichothecene detoxification and transport	1.5884	1.03439	0.0399227
Ta.1610.1.A1_at	5e-11	UDP-glucoronosyl and UDP-glucosyl transferase domain containing protein [Oryza sativa]	Putative trichothecene detoxification and transport	1.30052	0.430807	0.0432715
TaAffx.109794.1.S1_s_at	1e-52	cytochrome P450 [Oryza sativa]	Defense	1.27861	0.986211	0.0438728
Ta.11004.1.S1_at		Unknown	Unknown	0.905847	1.07693	0.0478248
Ta.5155.1.S1_at	1e-37	Putative blue copper binding protein [Jia et al, 2009]	Miscellaneous	0.89221	1.23666	0.0479404
Ta.3088.1.S1_at	1e-28	hypothetical protein [Oryza sativa]	Unknown	1.01544	1.00785	0.0483482
Ta.27284.1.S1_at		Tryptophan decarboxylase Hordeum vulgare [UniRef90_Q75PZ8]	Metabolism	0.868113	0.990511	0.0492941
TaAffx.81611.1.S1_s_at		Unknown	Unknown	1.16737	1.02264	0.0501356
TaAffx.6003.1.S1_x_at		Unknown	Unknown	1.03698	1.08215	0.0507674
Ta.4747.1.S1_x_at		Unknown	Unknown	0.760578	0.770576	0.0526913
Ta.14129.2.S1_a_at	3e-21	hypothetical protein [Oryza sativa]	Unknown	1.8573	1.5073	0.0531266
Ta.2793.1.S1_at		Multidrug resistance protein 1 homolog [Jia et al, 2009]	Putative trichothecene detoxification and transport	0.892635	1.14994	0.0531431
TaAffx.132286.1.S1_at	7e-15	Expressed protein [Jia et al, 2009]	Defense	1.74346	0.788001	0.0538231
TaAffx.3542.1.S1_at	1e-26	Expressed protein [Jia et al, 2009]	Unknown	1.46018	0.833046	0.0555387
Ta.12051.1.A1_at	1e-27	MATE efflux protein-related [Arabidopsis thaliana]	Putative trichothecene detoxification and transport	0.949878	0.987357	0.0557091
Ta.18203.1.S1_at	3e-72	Blue copper-binding protein homolog [Jia et al, 2009]	Miscellaneous	1.84853	0.957789	0.0557139
Ta.13941.1.S1_at	1e-136	pyridoxal-dependent decarboxylase protein [Oryza sativa]	Metabolism	1.83411	0.871066	0.0590046
Ta.8447.1.S1_x_at	1e-52	cytochrome P450 [Oryza sativa]	Defense	0.977016	1.11524	0.0592889
Ta.10549.1.A1_x_at	4e-16	AOX1A (ALTERNATIVE OXIDASE 1A); alternative oxidase [Arabidopsis thaliana]	Defense	0.970277	0.953238	0.05959
Ta.15207.1.S1_at		Unknown	Unknown	1.09673	0.865915	0.0599119
Ta.1811.1.S1_at	2e-64	cis-zeatin O-glucosyltransferase [Oryza sativa]	Putative trichothecene detoxification and transport	0.893538	0.897095	0.0601637
Ta.25492.1.S1_at	1e-119	ATB2; oxidoreductase [Arabidopsis thaliana]	Metabolism	1.01447	0.917972	0.0614144
Ta.8866.1.S1_at	2e-45	Protease inhibitor-like protein [Jia et al, 2009]	Defense	1.06865	0.98804	0.0632998
Ta.7022.3.S1_at	3e-53	phenylalanine ammonia-lyase [Oryza sativa]	Defense	1.2783	0.898058	0.0659155
TaAffx.19096.1.S1_at	1e-104	acetyltransferase, GNAT family [Oryza sativa]	Metabolism	1.26555	0.756641	0.0668658
TaAffx.55188.1.S1_at		Unknown	Unknown	1.00391	0.709155	0.0671112
Ta.15199.1.S1_at	7e-12	Hypothetical protein OJ1773_H01.119 [Jia et al, 2009]	Unknown	1.06403	0.747748	0.067188
Ta.12666.1.S1_at	1e-20	late embryogenesis abundant protein [Oryza sativa]	Development	0.826085	1.68269	0.0676626
Ta.9336.1.S1_x_at	8e-27	Blue copper-binding protein Dasypyrum villosum [UniRef90_A7UHA3]	Miscellaneous	1.04455	1.00662	0.0691819
TaAffx.98744.1.S1_at	3e-54	Putative cytochrome P450 [Jia et al, 2009]	Defense	1.13608	1.05006	0.0699994
Ta.12921.1.S1_x_at		Unknown	Unknown	1.24624	0.758445	0.0703701
Ta.13164.1.S1_at	1e-154	GRAB1 protein [Jia et al, 2009]	Regulatory	1.02626	0.56565	0.0719779
TaAffx.122333.1.S1_at	7e-75	Putative pir7b protein [Jia et al, 2009]	Miscellaneous	1.23229	0.901812	0.0727062
Ta.19858.1.A1_at		Unknown	Unknown	1.08851	1.02855	0.0737452
Ta.4200.1.A1_at	1e-105	indole-3-glycerol phosphate synthase, chloroplast precursor [Oryza sativa]	Metabolism	0.912469	1.15005	0.0742175
Ta.8361.1.S1_a_at		Unknown	Unknown	1.65395	0.818634	0.0757214
Ta.8405.1.A1_at	2e-64	expressed protein [Oryza sativa]	Unknown	0.994878	1.05231	0.0760381
Ta.8232.1.A1_at	1e-63	PDR-type ABC transporter Triticum aestivum [UniRef90_B9UYP3]	Putative trichothecene detoxification and transport	0.795538	0.925187	0.0763474
Ta.7022.1.S1_x_at		Phenylalanine ammonia lyase [Jia et al, 2009]	Defense	1.28876	1.09767	0.0794895
Ta.22693.2.A1_at		Unknown	Unknown	0.947566	1.0251	0.0827205
Ta.1207.1.S1_s_at		12-oxophytodienoic acid reductase 1 Panicoideae [UniRef90_A3QQM8]	Hormone	1.24486	0.778865	0.0850447
TaAffx.108909.1.S1_at	1e-35	aminotransferase [Oryza sativa]	Metabolism	0.919386	1.03761	0.0862581
Ta.4725.1.S1_at	1e-154	WRKY transcription factor 53 [Jia et al, 2009]	Regulatory	1.87367	1.32713	0.0866654
Ta.13842.1.S1_at		Unknown	Unknown	0.958211	0.806289	0.0871117
Ta.22415.1.S1_x_at		Unknown	Unknown	1.3452	0.923404	0.0874411
TaAffx.128684.1.S1_at	1e-144	12-oxophytodienoate reductase [Oryza sativa]	Hormone	1.07259	1.13789	0.0889917
Ta.877.1.S1_at		Unknown	Unknown	1.02006	0.881372	0.0932366
Ta.82.1.S1_at	5e-78	peroxidase precursor [Oryza sativa]	Defense	1.62089	1.28161	0.0970572
Ta.8017.1.S1_at	4e-71	methyltransferase [Oryza sativa]	Metabolism	1.21684	1.20202	0.0970914
Ta.15894.1.S1_at		Unknown	Unknown	1.70111	0.677935	0.0972666
Ta.25754.1.A1_at	3e-15	glutathione S-transferase [Oryza sativa]	Defense	1.0261	0.934657	0.0978682
Ta.24715.1.S1_at	1e-134	Peroxidase (Fragment) Triticum aestivum [UniRef90_Q43219]	Defense	1.02216	1.34827	0.0987016
TaAffx.98394.1.S1_at	1e-106	Q-type C2H2 zinc finger protein Triticum aestivum [UniRef90_B0ZYY8]	Regulatory	0.943565	1.03662	0.100335
Ta.5766.1.S1_at	1e-132	Sugar carrier protein C, putative [Jia et al, 2009]	Transporter	1.58946	0.931223	0.101471
TaAffx.55612.1.S1_at	2e-65	Blue copper protein Triticum aestivum [UniRef90_C7AE91]	Miscellaneous	1.09814	1.03229	0.101719
Ta.22564.1.S1_at	1e-103	Peroxidase (Fragment) Triticum aestivum [UniRef90_Q43219]	Defense	1.198	1.3608	0.103975
Ta.12136.1.A1_at	1e-30	sulfotransferase domain containing protein [Oryza sativa]	Putative trichothecene detoxification and transport	0.889073	0.957592	0.1073
Ta.5629.1.S1_x_at	6e-87	Glutathione transferase F4 Triticum aestivum [UniRef90_Q8GTB9]	Defense	1.35176	0.731176	0.107921
Ta.6234.1.S1_at	1e-180	Cytochrome P450 CYP71Y10 Andropogoneae [UniRef90_B6SYC8]	Defense	1.52717	1.05361	0.10845
TaAffx.123181.1.S1_at	3e-87	indole-3-glycerol phosphate synthase, chloroplast precursor [Oryza sativa]	Metabolism	1.08057	0.94795	0.108784
Ta.25469.1.S1_at		Cytochrome P450 CYP709C1 Triticum aestivum [UniRef90_Q6DV71]	Defense	1.30813	0.971417	0.110252
Ta.16599.1.S1_x_at	1e-27	adhesive/proline-rich protein [Oryza sativa]	Cell wall	1.27945	1.19726	0.110917
TaAffx.972.1.A1_at	4e-77	Putative uncharacterized protein Sb01g008660 Sorghum bicolor [UniRef90_C5X1A9]	Unknown	1.19527	0.888924	0.111757
TaAffx.108909.1.S1_s_at	1e-35	aminotransferase [Oryza sativa]	Metabolism	1.10663	1.10826	0.111813
Ta.4747.1.S1_at		Unknown	Unknown	0.780244	0.705957	0.112483
TaAffx.12169.1.A1_at	1e-103	Lysyl-tRNA synthetase [Jia et al, 2009]	Metabolism	1.06328	1.14117	0.113987
Ta.13682.1.A1_at	1e-35	NAD dependent epimerase/dehydratase family protein [Oryza sativa]	Metabolism	2.30622	0.611554	0.115314
TaAffx.42385.1.S1_at	1e-127	Glutathione S-transferase 1 Triticeae [UniRef90_O04941]	Defense	1.41856	0.810822	0.116017
Ta.10583.1.A1_at	3e-44	tRNA synthetases class II domain containing protein [Oryza sativa]	Metabolism	0.96769	0.95631	0.117415
TaAffx.131379.1.A1_at	1e-48	Phenylalanine ammonia-lyase [Oryza sativa]	Defense	1.05051	0.97367	0.119793
Ta.30810.1.S1_at		Unknown	Unknown	0.956063	0.999479	0.120422
TaAffx.15836.1.S1_at	1e-39	harpin-induced protein 1 domain containing protein [Oryza sativa]	Unknown	1.00791	1.1746	0.120557
Ta.26029.1.A1_at	1e-105	gp176 [Oryza sativa]	Unknown	1.58795	0.973114	0.122676
Ta.3448.3.A1_at	3e-58	oxidoreductase, aldo/keto reductase family protein [Oryza sativa]	Metabolism	1.53598	0.881122	0.124934
Ta.8483.1.S1_at	2e-52	Blue copper protein Andropogoneae [UniRef90_B6U7P6]	Miscellaneous	0.765903	0.887127	0.125042
Ta.24934.2.S1_a_at	7e-52	Putative gibberellin oxidase [Jia et al, 2009]	Hormone	1.52163	0.641114	0.128902
Ta.14645.1.S1_at		Unknown	Unknown	1.44195	0.581213	0.128926
Ta.28782.1.S1_x_at	3e-83	Oxalate oxidase GF-2.8 precursor [Jia et al, 2009]	Defense	1.00231	1.11348	0.129485
Ta.3119.1.S1_at	1e-54	Blue copper protein Andropogoneae [UniRef90_B6U7P6]	Miscellaneous	1.09198	0.88399	0.130032
Ta.8228.1.S1_at		Agmatine coumaroyltransferase [Jia et al, 2009]	Defense	1.66903	0.923478	0.1308
Ta.8227.1.S1_at	2e-54	Putative cytochrome P450 [Jia et al, 2009]	Defense	1.40096	0.909343	0.131315
TaAffx.6003.1.S1_at		Unknown	Unknown	0.945343	1.04185	0.134495
TaAffx.106424.1.S1_at	9e-13	Acid phosphatase-like [Jia et al, 2009]	Metabolism	1.03805	1.02827	0.135629
TaAffx.109709.1.S1_at		Unknown	Unknown	1.67436	1.32057	0.136721
TaAffx.110363.1.S1_at	8e-78	transporter family protein [Oryza sativa]	Transporter	1.55579	0.989274	0.136753
Ta.14033.1.S1_at	1e-26	Putative uncharacterized protein Sb04g034690 Andropogoneae [UniRef90_C5XTJ2]	Unknown	1.14053	1.1054	0.137019
TaAffx.28302.2.S1_at	2e-30	Dirigent-like protein Oryza sativa [UniRef90_Q53NP6]	Defense	2.07063	1.10951	0.140904
Ta.30913.1.A1_a_at	3e-65	phosphate carrier protein, mitochondrial precursor [Oryza sativa]	Transporter	1.75923	1.31334	0.141139
Ta.8319.1.A1_at		Unknown	Unknown	0.964289	0.84702	0.141448
TaAffx.74344.2.S1_at	5e-44	expressed protein [Oryza sativa]	Unknown	1.19437	1.00516	0.142307
Ta.4747.2.S1_x_at		Unknown	Unknown	0.886691	1.05972	0.143373
TaAffx.74344.1.A1_at	9e-65	expressed protein [Oryza sativa]	Unknown	1.06828	0.982123	0.143655
Ta.18774.1.S1_at		Unknown	Unknown	1.00756	1.13534	0.146312
Ta.27350.1.S1_at	1e-175	reticuline oxidase-like protein precursor [Oryza sativa]	Metabolism	0.955043	1.02335	0.148335
TaAffx.21593.1.S1_at	5e-93	acetylornithine transaminase [Jia et al, 2009]	Metabolism	1.53177	1.15212	0.14891
Ta.8949.1.A1_at	2e-62	Putative subtilisin-like serine proteinase [Jia et al, 2009]	Defense	0.811151	1.04103	0.151852
Ta.19858.1.A1_x_at		Unknown	Unknown	1.27404	0.978855	0.152024
TaAffx.84007.1.S1_at		Unknown	Unknown	1.16526	0.889466	0.154492
TaAffx.133664.1.S1_at	1e-23	oxidoreductase, aldo/keto reductase family protein [Oryza sativa]	Metabolism	1.05552	0.939827	0.154598
TaAffx.67580.1.A1_at	1e-30	expressed protein [Oryza sativa]	Unknown	1.14994	0.832655	0.155005
TaAffx.56682.1.S1_at	7e-12	STE_MEKK_ste11_MAP3K.18 - STE kinases include homologs to sterile 7, sterile 11 and sterile 20 from yeast, ex [Oryza sativa]	Unknown	1.05678	1.25168	0.155752
Ta.9588.2.S1_a_at	1e-176	patatin [Oryza sativa]	Metabolism	0.846747	1.00042	0.155996
TaAffx.58957.1.S1_x_at	3e-32	Glutathione transferase F4 Triticum aestivum [UniRef90_Q8GTB9]	Defense	3.19152	0.702449	0.156041
TaAffx.26815.1.S1_at		Unknown	Unknown	2.77717	1.24137	0.157585
Ta.8618.1.S1_at	1e-134	shikimate kinase [Oryza sativa]	Metabolism	1.47932	1.12148	0.159142
Ta.24732.1.S1_at		Unknown	Unknown	1.44516	1.15944	0.160609
Ta.8348.1.A1_x_at	2e-50	WRKY27 transcription factor Triticum aestivum [UniRef90_B3GAU9]	Regulatory	1.19998	1.30264	0.160651
Ta.26194.1.A1_at		Unknown	Unknown	1.2041	1.10221	0.161318
Ta.7458.2.S1_at	3e-36	ubiquitin fusion protein [Oryza sativa]	Ubiquitination	0.863335	0.916215	0.161405
Ta.14733.2.S1_a_at	1e-113	mitochondrial chaperone BCS1 [Oryza sativa]	Defense	1.33081	0.893721	0.162532
Ta.28659.3.S1_x_at	4e-28	Subtilisin-chymotrypsin inhibitor 2 [Jia et al, 2009]	Defense	2.76819	0.978879	0.163
Ta.27314.1.S1_at	7e-55	BRASSINOSTEROID INSENSITIVE 1-associated receptor kinase 1 Zea mays [UniRef90_B6STG1]	Regulatory	1.05413	1.21442	0.163864
Ta.8448.1.A1_at	2e-23	Plant viral-response family protein-like [Jia et al, 2009]	Defense	1.04608	1.00618	0.164773
Ta.9164.1.S1_at	3e-39	Putative uncharacterized protein Sb02g023110 Sorghum bicolor [UniRef90_C5XB96]	Unknown	1.3956	0.667738	0.165926
Ta.4678.1.S1_x_at	1e-179	WRKY4 transcription factor (Fragment) Triticeae [UniRef90_B3GAV1]	Regulatory	1.16284	0.7843	0.166799
Ta.12921.2.S1_x_at	6e-26	Putative uncharacterized protein Sb04g028380 Sorghum bicolor [UniRef90_C5XZ66]	Unknown	1.2632	0.807512	0.166877
Ta.30913.2.A1_at	3e-65	phosphate carrier protein, mitochondrial precursor [Oryza sativa]	Transporter	1.21826	0.97136	0.169468
Ta.12225.1.S1_x_at	1e-144	Putative ethylene-responsive transcriptional coactivator [Jia et al, 2009]	Regulatory	1.10107	1.02116	0.171264
Ta.22565.1.S1_x_at		UDP-glucosyl transferase Triticum aestivum [UniRef90_C5HUX8]	Putative trichothecene detoxification and transport	1.17702	0.902821	0.171557
TaAffx.58658.1.S1_at		Unknown	Unknown	1.05825	0.928631	0.172462
TaAffx.16930.1.S1_at	3e-57	Elicitor-responsive protein 1 Andropogoneae [UniRef90_B6T411]	Defense	1.05989	1.04137	0.174275
TaAffx.78377.1.S1_at	8e-85	ABC transporter family protein [Oryza sativa]	Putative trichothecene detoxification and transport	1.10583	1.00504	0.176226
Ta.8418.1.S1_at	8e-77	ent-kaurene synthase [Jia et al, 2009]	Hormone	0.868228	1.09857	0.17634
Ta.320.2.S1_a_at	2e-98	OsCML27 - Calmodulin-related calcium sensor protein [Oryza sativa]	Regulatory	1.36766	0.913082	0.178212
Ta.30735.1.S1_at	1e-175	12-oxo-phytodienoic acid reductase [Jia et al, 2009]	Hormone	1.22328	0.818249	0.17935
Ta.23112.1.S1_x_at	1.63595e-39	cystathionine gamma-synthase;methionine gamma-lyase [Blast2go]	Metabolism	0.936734	0.797219	0.179879
Ta.8643.1.S1_at		Unknown	Unknown	1.26082	0.616066	0.180819
TaAffx.94339.1.S1_at	4e-56	ubiquitin family protein [Oryza sativa]	Ubiquitination	0.895018	1.06879	0.182863
TaAffx.54157.1.S1_at	2e-25	Cytochrome P450 [Jia et al, 2009]	Defense	1.09599	1.12488	0.183694
Ta.18955.1.S1_at		Unknown	Unknown	0.849284	0.788253	0.186026
TaAffx.121853.1.S1_at	2e-59	Alternative oxidase Oryza sativa [UniRef90_O82766]	Defense	1.03976	1.01293	0.1862
TaAffx.23237.1.S1_at	2e-90	Putative glucosyltransferase [Jia et al, 2009]	Putative trichothecene detoxification and transport	1.25344	0.746867	0.186555
Ta.30942.1.S1_a_at	3e-26	Os08g0205800 protein [Jia et al, 2009]	Unknown	1.59337	0.820611	0.187758
Ta.7022.2.S1_x_at	1e-100	Phenylalanine ammonia-lyase Triticum aestivum [UniRef90_Q43210]	Defense	1.26015	0.946117	0.187902
TaAffx.131312.1.S1_at	1e-103	carbonate dehydratase [Jia et al, 2009]	Miscellaneous	1.33794	0.881856	0.192969
Ta.21383.1.S1_x_at		Unknown	Unknown	0.880205	1.11656	0.193207
Ta.12059.1.S1_at	1e-34	Putative uncharacterized protein Sb10g027950 Sorghum bicolor [UniRef90_C5Z8C5]	Defense	1.19694	0.82691	0.195448
Ta.2659.1.S1_at	1e-52	Cinnamyl alcohol dehydrogenase [Jia et al, 2009]	Defense	1.88808	0.75878	0.196857
Ta.14904.1.S1_at	1e-89	ent-kaurene oxidase [Jia et al, 2009]	Hormone	0.980038	1.09952	0.197973
Ta.7022.2.S1_at	1e-100	Phenylalanine ammonia-lyase Triticum aestivum [UniRef90_Q43210]	Defense	1.35432	1.07629	0.201017
Ta.22312.1.S1_at	6e-19	Putative ABC1 protein [Jia et al, 2009]	Putative trichothecene detoxification and transport	0.85172	0.975222	0.204982
Ta.9756.1.S1_a_at	1e-165	Ribose-phosphate pyrophosphokinase 3 Oryza sativa [UniRef90_Q8S2E5]	Metabolism	0.922988	0.898749	0.2067
TaAffx.121853.1.S1_x_at	2e-59	Alternative oxidase Oryza sativa [UniRef90_O82766]	Defense	1.05141	1.108	0.20774
TaAffx.110143.2.S1_s_at	3e-25	oxidoreductase, short chain dehydrogenase/reductase family domain containing protein [Oryza sativa]	Metabolism	2.8093	1.12059	0.208903
Ta.12225.3.S1_a_at	1e-144	Putative ethylene-responsive transcriptional coactivator [Jia et al, 2009]	Regulatory	1.11179	0.988739	0.209319
TaAffx.108938.1.S1_at	7e-79	cytochrome P450 [Oryza sativa]	Defense	1.05789	1.17162	0.209696
Ta.22602.1.S1_a_at	1e-128	peroxidase;NAD(P)H oxidase; [Jia et al, 2009]	Defense	1.4481	0.925791	0.210617
TaAffx.108314.1.S1_at	6e-62	Caffeic acid-3-O-methyltransferase Bambusa oldhamii [UniRef90_B4X8Y5]	Defense	1.29273	1.12743	0.214161
Ta.22565.1.S1_at		UDP-glucosyl transferase Triticum aestivum [UniRef90_C5HUX8]	Putative trichothecene detoxification and transport	1.15369	0.901143	0.214418
Ta.28659.1.S1_x_at	2e-26	Subtilisin-chymotrypsin inhibitor 2 [Jia et al, 2009]	Defense	2.29931	0.743799	0.215864
TaAffx.93662.1.A1_at		Unknown	Unknown	0.93374	0.898921	0.21616
Ta.11939.1.S1_at		Unknown	Unknown	1.25032	0.991962	0.218139
Ta.16472.1.S1_s_at		Unknown	Unknown	1.07169	1.14567	0.218513
Ta.1786.1.S1_at		Unknown	Unknown	0.849482	0.973346	0.220257
TaAffx.103209.1.S1_at	1e-27	NB-ARC/LRR disease resistance protein [Oryza sativa]	Defense	1.00769	1.23389	0.220845
Ta.8454.1.S1_at	1e-39	transferase family protein [Oryza sativa]	Metabolism	1.30519	0.85514	0.22379
Ta.320.1.S1_at	1e-164	OsCML27 - Calmodulin-related calcium sensor protein [Oryza sativa]	Regulatory	1.1721	0.69996	0.223954
Ta.30913.1.A1_at	1e-50	phosphate carrier protein, mitochondrial precursor [Oryza sativa]	Transporter	1.23565	0.701459	0.224365
Ta.18928.1.S1_at		Unknown	Unknown	1.03677	1.05988	0.224576
TaAffx.26235.1.S1_at	2e-54	peptide transporter PTR2 [Oryza sativa]	Transporter	0.974759	0.992697	0.225173
TaAffx.9160.1.S1_at	1e-150	peroxidase;prostaglandin-endoperoxide synthase;lipoxygenase [Jia et al, 2009]	Defense	1.47277	1.01942	0.226326
Ta.8970.1.A1_s_at	2e-26	DNA binding protein [Oryza sativa]	Unknown	0.883146	1.15171	0.226335
Ta.761.1.S1_at		Unknown	Unknown	1.0999	1.12505	0.226968
Ta.26151.1.A1_at	5e-67	Putative subtilisin-like serine proteinase [Jia et al, 2009]	Defense	0.892819	1.05298	0.227885
Ta.5724.1.S1_at	1e-104	cytochrome P450 72A1 [Oryza sativa]	Defense	0.963219	1.00485	0.228865
TaAffx.109085.1.S1_at		Unknown	Unknown	0.86146	1.06493	0.229211
Ta.9756.1.S1_at	1e-165	Ribose-phosphate pyrophosphokinase 3 Oryza sativa [UniRef90_Q8S2E5]	Regulatory	1.29886	0.849186	0.231741
Ta.5293.1.S1_at		Unknown	Unknown	1.20965	1.01135	0.232972
TaAffx.59384.2.S1_s_at	5e-31	F-box/LRR-repeat protein 14 [Oryza sativa]	Defense	1.12241	0.806852	0.232993
Ta.10042.1.S1_at	1e-177	GDSL-like lipase/acylhydrolase [Oryza sativa]	Metabolism	1.62081	0.973187	0.234848
Ta.26922.1.S1_at	6e-58	oxidoreductase, aldo/keto reductase family protein [Oryza sativa]	Metabolism	1.58457	0.94354	0.235383
Ta.8459.1.A1_at	2e-63	peptide transporter PTR2 [Oryza sativa]	Transporter	0.957152	0.856748	0.237126
TaAffx.53868.1.S1_at	6e-37	cytochrome P450 [Oryza sativa]	Defense	1.01376	0.876028	0.239145
Ta.3132.1.S1_x_at		Unknown	Unknown	1.33374	1.06684	0.23974
Ta.520.1.S1_at		Unknown	Unknown	1.50497	1.17774	0.240548
TaAffx.110222.1.S1_x_at	1e-35	BRASSINOSTEROID INSENSITIVE 1-associated receptor kinase 1 precursor [Oryza sativa]	Regulatory	0.967004	1.08519	0.241199
Ta.1221.1.A1_at	1e-28	aspartyl-tRNA synthetase / aspartate--tRNA ligase [Arabidopsis thaliana]	Metabolism	1.04062	1.09234	0.244113
Ta.25377.1.S1_at	1e-83	microsomal glutathione S-transferase 3 [Oryza sativa]	Defense	1.17165	0.730511	0.244893
Ta.19368.1.S1_at	3e-19	Putative uncharacterized protein Sb07g005920 Sorghum bicolor [UniRef90_C5YII5]	Cell wall	0.958589	0.832076	0.247045
Ta.8585.1.S1_at	7e-76	gibberellin receptor GID1L2 [Oryza sativa]	Hormone	0.956577	1.06373	0.249255
TaAffx.81130.1.S1_at	5e-93	MYB family transcription factor [Oryza sativa]	Regulatory	0.876374	0.99572	0.249277
Ta.22556.1.S1_x_at	6e-46	Dirigent-like protein Oryza sativa [UniRef90_Q53NP6]	Defense	1.1398	1.02302	0.250401
Ta.15081.1.S1_at	2e-15	UDP-glycosyltransferase Avena strigosa [UniRef90_C4MF46]	Putative trichothecene detoxification and transport	1.35458	0.923965	0.251456
TaAffx.128482.1.S1_x_at	1e-123	Cinnamyl alcohol dehydrogenase [Jia et al, 2009]	Defense	1.23381	1.19356	0.252119
Ta.14129.3.S1_x_at	3e-21	hypothetical protein [Oryza sativa]	Unknown	1.62701	0.946722	0.253899
Ta.9507.2.S1_x_at	1e-13	JAZ1 (JASMONATE-ZIM-DOMAIN PROTEIN 1); protein binding [Arabidopsis thaliana]	Regulatory	1.53322	1.20826	0.26006
TaAffx.138393.1.A1_at		Unknown	Unknown	1.03793	0.87084	0.264059
Ta.30912.1.S1_at		Unknown	Unknown	0.82901	1.03674	0.264749
TaAffx.79037.1.S1_at		Unknown	Unknown	2.04106	0.882374	0.264947
Ta.11099.1.A1_at	4e-16	Os02g0193300 protein Oryza sativa [UniRef90_Q7F8S2]	Unknown	1.10275	1.02821	0.265244
Ta.12921.3.S1_x_at		Unknown	Unknown	1.09758	0.802246	0.267047
TaAffx.80179.1.S1_at	3e-24	OsSAUR26 - Auxin-responsive SAUR gene family member [Oryza sativa]	Regulatory	0.894485	0.987651	0.269136
Ta.14850.1.S1_at	3e-22	Glutathione-S-transferase Cla47 [Jia et al, 2009]	Defense	0.984058	1.14372	0.269981
Ta.22564.2.S1_a_at	1e-103	Peroxidase (Fragment) Triticum aestivum [UniRef90_Q43219]	Defense	1.34585	1.29906	0.270447
TaAffx.92041.1.S1_at	2e-90	esterase/lipase/thioesterase family protein [Arabidopsis thaliana]	Metabolism	0.864149	1.01946	0.271101
Ta.12836.1.S1_at	5e-65	Hypothetical protein OSJNBa0073A21.9 [Jia et al, 2009]	Unknown	1.21496	1.05881	0.271729
TaAffx.80963.1.S1_at	2e-35	Ent-kaurene synthase-like protein 1 Hordeum vulgare subsp. vulgare [UniRef90_Q673F9]	Hormone	1.02804	1.03571	0.271946
Ta.7327.2.S1_a_at	1e-115	MATE efflux protein-related [Arabidopsis thaliana]	Putative trichothecene detoxification and transport	0.967912	0.997395	0.274196
TaAffx.53952.1.S1_at	1e-33	Cytochrome P450 Triticum aestivum [UniRef90_Q9AVM3]	Defense	1.13025	0.901836	0.275233
Ta.5654.1.S1_at	3e-76	Blue copper-binding protein Dasypyrum villosum [UniRef90_A7UHA3]	Miscellaneous	1.50911	0.841954	0.277465
TaAffx.107478.1.S1_at	2e-48	Beta-1,3-glucanase Triticum aestivum [UniRef90_Q9XEN7]	Defense	0.904048	1.03728	0.278131
TaAffx.107538.1.S1_x_at		Unknown	Unknown	1.21026	0.906649	0.27831
TaAffx.107538.1.S1_at		Unknown	Unknown	1.1121	1.03852	0.283641
Ta.8482.1.A1_at	4e-13	WRKY27 transcription factor Triticum aestivum [UniRef90_B3GAU9]	Regulatory	0.927212	0.989693	0.28552
Ta.26173.1.A1_at	4e-98	Germin-like protein 6 [Jia et al, 2009]	Defense	0.926015	1.04344	0.287828
Ta.22556.2.S1_at		Unknown	Unknown	0.999123	1.22644	0.289219
TaAffx.12876.1.S1_at	5e-38	C2H2 zinc finger protein Triticum aestivum [UniRef90_A9LRT1]	Regulatory	0.865557	0.834541	0.293302
Ta.27477.1.S1_x_at	1e-42	Cupin domain containing protein [Oryza sativa]	Defense	1.08707	1.25502	0.293923
Ta.28046.1.A1_at	1e-62	Phenylalanine ammonia-lyase (Fragment) Triticum aestivum [UniRef90_Q43211]	Defense	1.1817	1.00112	0.295756
TaAffx.81608.1.S1_at	1e-32	Cytochrome P450 Triticum aestivum [UniRef90_Q9AVM3]	Defense	1.44917	1.14804	0.30067
TaAffx.107478.1.S1_x_at	2e-48	Beta-1,3-glucanase Triticum aestivum [UniRef90_Q9XEN7]	Defense	1.18384	0.988162	0.305364
Ta.27345.1.S1_at		Mlo3 Hordeum vulgare subsp. vulgare [UniRef90_Q6PT62]	Defense	0.902825	0.922382	0.309216
Ta.28644.1.S1_at	4e-58	membrane associated DUF588 domain containing protein [Oryza sativa]	Membrane-related	0.949546	1.03945	0.315193
Ta.8346.1.A1_at	2e-43	protein cytochrome P450 [Oryza sativa]	Defense	1.19944	1.08348	0.315852
Ta.20121.1.S1_x_at		Unknown	Unknown	0.872376	0.96104	0.31589
Ta.97.1.S1_at	3e-43	WIR1B protein [Jia et al, 2009]	Defense	0.760548	1.52294	0.315999
TaAffx.109765.1.S1_at		Unknown	Unknown	1.46341	1.13079	0.317071
Ta.23247.1.S1_x_at	1e-149	RGLG2 (RING domain Ligase2); ubiquitin-protein ligase [Arabidopsis thaliana]	Ubiquitination	1.03653	1.08651	0.320639
TaAffx.70601.1.S1_at		Unknown	Unknown	0.876633	1.00339	0.321045
TaAffx.80728.1.S1_at	7e-33	phospholipid-transporting ATPase [Oryza sativa]	Transporter	1.21835	0.921495	0.322374
Ta.11647.3.S1_a_at	1e-48	TF-like protein (NF-X1) [Jia et al, 2009]	Regulatory	0.972076	0.907375	0.323708
Ta.8517.1.S1_at	1e-36	conserved hypothetical protein [Oryza sativa]	Unknown	1.03932	1.05687	0.323727
TaAffx.128663.1.S1_at	4e-97	WRKY14 transcription factor Triticum aestivum [UniRef90_B3GAU5]	Regulatory	1.25365	0.934312	0.3271
Ta.12735.1.S1_at	1e-153	acetylglutamate kinase;glutamate 5-kinase [Jia et al, 2009]	Metabolism	1.34324	0.975534	0.327998
TaAffx.65732.1.A1_at	1e-44	helix-loop-helix DNA-binding domain containing protein [Oryza sativa]	Regulatory	1.02353	1.20586	0.328474
TaAffx.107985.1.S1_at	1e-29	plastocyanin-like domain containing protein [Oryza sativa]	Unknown	1.01097	1.20717	0.330217
Ta.22564.2.S1_x_at	1e-57	Peroxidase (Fragment) Triticum aestivum [UniRef90_Q43219]	Defense	1.33643	1.05871	0.332625
Ta.21346.1.S1_at	1e-13	regulatory protein [Oryza sativa]	Regulatory	1.15055	0.812226	0.334725
TaAffx.59339.1.A1_at	1e-27	OsCML31 - Calmodulin-related calcium sensor protein [Oryza sativa]	Regulatory	1.00934	0.94093	0.337272
TaAffx.115795.1.A1_at	2e-53	CYP87A2; electron carrier/ heme binding / iron ion binding / monooxygenase/ oxygen binding [Arabidopsis thaliana]	Defense	1.0813	1.11143	0.340106
TaAffx.123779.1.S1_at	1e-46	protein retrotransposon protein, unclassified [Oryza sativa]	Regulatory	1.01491	1.11487	0.342986
Ta.21061.3.S1_at	8e-22	cytochrome P450 [Oryza sativa]	Defense	0.866355	1.17257	0.343632
Ta.3902.1.S1_at	5e-70	ATPase, AAA family domain containing protein [Oryza sativa]	Metabolism	1.20197	0.985257	0.343679
Ta.19116.1.S1_at	9e-23	Hypothetical protein P0438E12.12 [Jia et al, 2009]	Unknown	1.12831	0.968604	0.343871
TaAffx.2056.1.A1_at		Unknown	Unknown	1.07527	0.902775	0.344971
Ta.7473.2.S1_a_at	1e-148	galactosyltransferase family protein [Oryza sativa]	Metabolism	0.949588	0.978156	0.349051
TaAffx.84937.1.S1_at	3e-77	Putative uncharacterized protein Sb07g022410 Sorghum bicolor [UniRef90_C5YM42]	Defense	0.942833	0.933894	0.35225
TaAffx.94130.1.A1_at		Unknown	Unknown	0.97068	1.00934	0.352406
TaAffx.105621.1.S1_at	6e-25	ZOS1-14 - C2H2 zinc finger protein [Oryza sativa]	Regulatory	1.13114	0.866455	0.352415
TaAffx.113333.2.S1_at	3e-23	Putative uncharacterized protein Sb04g011090 Sorghum bicolor [UniRef90_C5Y052]	Metabolism	0.944926	1.0346	0.353987
Ta.30868.1.S1_at	9e-70	hypothetical protein FG05046.1 Gibberella zeae PH-1 [UniRef90_UPI000023E1CB]	Unknown	1.09787	0.9433	0.355146
Ta.4398.1.S1_at	1e-133	3-ketoacyl-CoA synthase [Oryza sativa]	Metabolism	0.891398	0.936209	0.358792
Ta.26267.1.A1_at	9e-48	MONOCULM 1 [Oryza sativa]	Regulatory	0.845083	0.965671	0.359131
TaAffx.59339.2.S1_at	1e-25	OsCML31 - Calmodulin-related calcium sensor protein [Oryza sativa]	Regulatory	1.11935	0.972705	0.359596
Ta.30920.1.S1_at		Unknown	Unknown	0.755137	0.911599	0.3616
Ta.2560.1.A1_s_at	7e-86	N-(5'-phosphoribosyl)anthranilate isomerase Andropogoneae [UniRef90_C5Z371]	Metabolism	1.4775	1.41512	0.362465
Ta.9385.1.A1_at	1e-164	Putative PDR-like ABC transporter [Jia et al, 2009]	Putative trichothecene detoxification and transport	1.07383	0.810993	0.366338
TaAffx.42793.1.A1_x_at	3e-73	cytokinin-O-glucosyltransferase 2 [Oryza sativa]	Putative trichothecene detoxification and transport	1.19322	1.07922	0.369408
Ta.22213.1.S1_at		Unknown	Unknown	1.05639	0.991278	0.370834
Ta.27477.1.S1_at	1e-42	Cupin domain containing protein [Oryza sativa]	Defense	1.00729	1.21696	0.373888
Ta.22339.1.S1_at	2e-26	plant protein of unknown function domain containing protein [Oryza sativa]	Unknown	0.950332	1.10999	0.377861
TaAffx.78545.1.S1_s_at	1e-100	WRKY transcription factor 23 (Fragment) Hordeum vulgare [UniRef90_B2KJ87]	Regulatory	0.855565	1.20387	0.380543
Ta.8582.1.S1_at		Unknown	Unknown	1.13258	1.27561	0.385672
TaAffx.81068.1.S1_at		Unknown	Unknown	0.890692	0.925963	0.387042
TaAffx.9296.1.S1_at	2e-67	ABC transporter, ATP-binding protein [Oryza sativa]	Putative trichothecene detoxification and transport	0.944019	1.13751	0.388132
Ta.6990.1.S1_at		pleiotropic drug resistance protein [Oryza sativa]	Putative trichothecene detoxification and transport	1.04566	0.886684	0.389201
TaAffx.53596.1.S1_x_at	3e-31	Germin-like 12 Triticeae [UniRef90_Q43487]	Defense	0.7922	1.00369	0.39015
Ta.5405.1.S1_x_at	1e-113	MYB family transcription factor [Oryza sativa]	Regulatory	1.00293	1.10673	0.390416
TaAffx.54203.1.S1_at		Unknown	Unknown	0.910053	0.937116	0.391455
Ta.13956.1.S1_at		Unknown	Unknown	1.04036	0.881191	0.395255
TaAffx.1095.1.A1_at	1e-19	WRKY transcription factor 23 (Fragment) Hordeum vulgare [UniRef90_B2KJ87]	Regulatory	0.862788	1.05671	0.395301
Ta.25816.1.S1_at	3e-16	H0201G08.6 protein [Jia et al, 2009]	Unknown	1.01351	0.794293	0.396503
TaAffx.109091.1.S1_at	6e-15	transferase family protein [Oryza sativa]	Metabolism	0.980796	1.18422	0.400288
TaAffx.96766.1.S1_at	1e-35	VQ domain containing protein [Oryza sativa]	Unknown	0.860202	1.12992	0.407594
TaAffx.29128.1.S1_at	1e-26	white-brown complex homolog protein [Oryza sativa]	Putative trichothecene detoxification and transport	1.18972	1.04682	0.408481
TaAffx.55601.1.S1_at	2e-15	Putative Cytochrome P450 [Jia et al, 2009]	Defense	0.987492	1.0968	0.411687
Ta.27245.1.S1_s_at	1e-27	adhesive/proline-rich protein [Oryza sativa]	Cell wall	1.0373	1.14187	0.412341
Ta.12333.1.A1_at	8e-11	expressed protein [Oryza sativa]	Unknown	1.26801	0.998421	0.414189
Ta.27090.1.S1_at	9.89493e-45	tryptophan synthase [Blast2go]	Metabolism	1.30058	0.919659	0.418067
TaAffx.93654.1.S1_at	6e-42	MATE efflux family protein [Oryza sativa]	Putative trichothecene detoxification and transport	1.20255	1.14578	0.418336
TaAffx.42793.1.A1_at	3e-73	cytokinin-O-glucosyltransferase 2 [Oryza sativa]	Putative trichothecene detoxification and transport	0.961403	1.00723	0.418702
Ta.9385.3.S1_at	9e-97	pleiotropic drug resistance protein 3 [Oryza sativa]	Putative trichothecene detoxification and transport	0.908249	0.738916	0.419833
Ta.12710.1.S1_at		Unknown	Unknown	0.891507	1.18642	0.426122
TaAffx.113908.1.S1_at	2e-11	expressed protein [Oryza sativa]	Unknown	1.02965	1.08822	0.429018
TaAffx.80885.1.S1_at	6e-43	LPP3 (LIPID PHOSPHATE PHOSPHATASE 3); phosphatidate phosphatase [Arabidopsis thaliana]	Metabolism	1.10169	1.04965	0.436933
Ta.11647.2.S1_at		TF-like protein (NF-X1) [Jia et al, 2009]	Regulatory	0.957274	1.06334	0.437856
Ta.23329.1.A1_at		Unknown	Unknown	1.07017	1.07448	0.438337
Ta.19609.1.S1_at	8e-45	Cytochrome P450 [Jia et al, 2009]	Defense	1.08279	0.893289	0.440936
Ta.12701.1.S1_at	1e-22	hypothetical protein FG09719.1 Gibberella zeae PH-1 [UniRef90_UPI000023D41D]	Unknown	1.12141	1.07874	0.443828
Ta.28422.1.A1_s_at	4e-17	Expressed protein [Jia et al, 2009]	Unknown	1.02881	0.944982	0.446031
TaAffx.56387.1.S1_at		Unknown	Unknown	0.885736	0.873446	0.446669
TaAffx.25948.1.S1_at	7e-18	EF hand family protein [Oryza sativa]	Regulatory	1.06548	1.15603	0.446924
Ta.12708.1.S1_at		Unknown	Unknown	0.974638	1.12383	0.447845
TaAffx.53509.1.S1_at	6e-32	ATPase7-2 Triticum aestivum [UniRef90_Q5BHT7]	Metabolism	0.791379	0.965962	0.448196
Ta.16612.1.S1_at		Unknown	Unknown	0.953182	1.06469	0.451079
TaAffx.106154.1.S1_at	1e-71	Progesterone 5-beta-reductase [Jia et al, 2009]	Metabolism	1.33227	1.04481	0.453008
TaAffx.56640.1.S1_at	1e-22	Putative uncharacterized protein Zea mays [UniRef90_B6TCH1]	Unknown	1.01154	0.990126	0.454826
Ta.14917.1.A1_at	1e-42	cytochrome P450 [Oryza sativa]	Defense	0.86819	1.28224	0.4636
Ta.8496.1.A1_at	1e-31	retrotransposon protein, unclassified [Oryza sativa]	Unknown	1.06485	1.13033	0.465098
TaAffx.12878.1.A1_at	2e-66	Wall-associated kinase 3 [Jia et al, 2009]	Cell wall	1.0665	1.01714	0.469411
TaAffx.80885.2.A1_at	1e-32	lipid phosphatase protein [Oryza sativa]	Metabolism	0.823662	1.09554	0.469941
TaAffx.131077.1.S1_x_at	2e-88	oxidoreductase, aldo/keto reductase family protein [Oryza sativa]	Defense	1.08462	1.02246	0.474427
TaAffx.28047.1.S1_s_at	4e-40	cytochrome P450 51 [Oryza sativa]	Defense	1.19175	1.08056	0.475059
TaAffx.43282.1.A1_at	5e-13	protein receptor-like serine-threonine protein kinase [Oryza sativa]	Regulatory	0.934572	0.957328	0.47667
Ta.8292.1.A1_at	5e-30	peroxidase [Arabidopsis thaliana]	Defense	0.96989	0.977496	0.478488
Ta.6099.1.S1_at	1e-139	Oxidoreductase Zea mays [UniRef90_B4F8B4]	Metabolism	1.1172	0.744937	0.478758
TaAffx.82113.1.S1_x_at	2e-30	Putative uncharacterized protein Sb06g032110 Sorghum bicolor [UniRef90_C5YA11]	Unknown	1.05478	0.860777	0.480612
Ta.27885.1.A1_at	9e-11	triacylglycerol lipase like protein [Oryza sativa]	Metabolism	0.906013	0.930187	0.483143
Ta.11526.1.A1_at	1e-18	cystathionine gamma-synthase [Oryza sativa]	Hormone	0.849076	0.974463	0.485314
TaAffx.89610.1.S1_at	1e-29	transferase family protein [Oryza sativa]	Defense	0.917132	1.15625	0.48735
Ta.8545.1.S1_at	6e-35	Glutathione transferase Triticum aestivum [UniRef90_Q8RW00]	Defense	0.994079	1.02693	0.489176
Ta.12936.1.S1_at	1e-95	Glutathione-S-transferase Cla47 [Jia et al, 2009]	Defense	0.916883	1.16859	0.492729
Ta.30873.1.S1_at	7e-99	ADP-ribosylation factor 1 n=10 Tax=Eukaryota [UniRef90_A4RMZ8]	Miscellaneous	0.957866	1.41012	0.494157
Ta.25750.1.S1_at	3e-75	Cofilin Sordariomycetes [UniRef90_Q4I963]	Metabolism	0.863498	1.17386	0.495878
a The expression ratio was calculated from the Fusarium/mock response observed in NIL3 (resistant Qfhs.ifa-5A allele) and the response provided by NIL4 (susceptible alleles).
b Annotations were assigned if the E value from the BLASTX results was ≤ 10-10, else transcripts were denominated as ‘unknown’.
c Differences in response are the means of three biological replicates. Statistically significant values are given in bold typeset.
