# Supplementary material for: Transcriptomic characterization of two major Fusarium resistance quantitative trait loci (QTLs), Fhb1 and Qfhs.ifa‐5A, identifies novel candidate genes
Source: Mol Plant Pathol. 2013 Jun 6;14(8):772–85. doi: 10.1111/mpp.12048 (PMC3902993; doi:10.1111/mpp.12048)
Supplement: Supplementary file 7 — Table S4 Transcripts exhibiting constitutive differences in transcript abundance for Qfhs.ifa‐5A (adjusted P ≤ 0.05, ≥2 fold change, FC). [file MPP-14-772-s007.xls]

## Sheet: suppl table 4
Table S4. Transcripts exhibiting constitutive differences in transcript abundance for Qfhs.ifa-5A (adjusted p-value ≤ 0.05, ≥ 2-fold change, FC)a
Affymetrix ID	E-value	Annotationb	Classification	FC 8 haic	FC 24 hai	FC 72 hai	SFPd
Ta.12647.2.S1_at		Unknown	Unknown	0.025593	0.052624	0.0637609
Ta.12647.2.S1_x_at		Unknown	Unknown	0.056663	0.116561	0.137505
TaAffx.98037.1.S1_at		Unknown	Unknown	0.240316	0.234172	0.173859
TaAffx.50853.1.S1_at		Unknown	Unknown	0.256935	0.305379	0.188943
TaAffx.19692.1.A1_at		Unknown	Unknown	0.29694	0.380849	0.226073	6
Ta.3749.1.S1_s_at	1e-155	Beta-expansin TaEXPB4 Triticeae [UniRef90_Q56TP8]	Cell wall	0.407884	0.436726	0.237299
TaAffx.67856.1.A1_at		Unknown	Unknown	0.276715	0.406074	0.238396
Ta.14520.2.S1_at		Unknown	Unknown	0.274577	0.268863	0.247235	10
Ta.14520.3.S1_a_at	6e-61	external NADH-ubiquinone oxidoreductase 1, mitochondrial precursor [Oryza sativa]	Metabolism	0.328523	0.377077	0.251798
TaAffx.80863.1.S1_at	1e-45	puromycin-sensitive aminopeptidase [Oryza sativa]	Metabolism	0.507609	0.569637	0.278825
Ta.12405.1.A1_at		Unknown	Unknown	0.459109	0.563933	0.281728
Ta.22010.1.S1_at		Unknown	Unknown	0.410623	0.575341	0.293382
Ta.22284.1.S1_at		Unknown	Unknown	0.467886	0.621263	0.323651
TaAffx.128827.2.S1_at		Unknown	Unknown	0.429333	0.439426	0.334905
TaAffx.91450.1.A1_at	7e-20	pyruvate kinase [Oryza sativa]	Metabolism	0.402626	0.531964	0.346664
Ta.25848.1.A1_at		Unknown	Unknown	0.396451	0.422755	0.348475
Ta.28795.1.S1_at	1e-174	ATVPS34; 1-phosphatidylinositol-3-kinase/ binding / inositol or phosphatidylinositol kinase/ phosphotransferase, alcohol group [Arabidopsis thaliana]	Regulatory	0.579355	0.646077	0.352711
Ta.3749.1.S1_at	1e-155	Beta-expansin TaEXPB4 Triticeae [UniRef90_Q56TP8]	Cell wall	0.382969	0.488745	0.416075
TaAffx.104444.1.S1_at		Unknown	Unknown	0.652538	0.560313	0.436109
Ta.13859.1.A1_at	1e-110	OsCML16 - Calmodulin-related calcium sensor protein [Oryza sativa]	Regulatory	0.298437	1.07635	0.462058
Ta.7052.1.A1_at		Unknown	Unknown	0.461229	0.551184	0.469383	5
TaAffx.671.1.A1_at		Unknown	Unknown	0.652043	0.735754	0.475333
Ta.20465.1.S1_at	1e-114	Latex-abundant protein [Jia et al, 2009]	Miscellaneous	0.36624	0.517651	0.489767
TaAffx.98017.1.S1_at		Unknown	Unknown	0.4803	0.613536	0.535807
Ta.22443.1.S1_at	1e-51	thiamine biosynthesis protein thiC [Oryza sativa]	Metabolism	0.893797	0.440426	0.652111
Ta.5576.2.S1_a_at	4e-42	Class III peroxidase (Fragment) Triticum aestivum [UniRef90_C5H4Q9]	Defense	0.157965	0.765412	0.654985
Ta.22189.1.S1_a_at	2e-19	Putative uncharacterized protein Sb09g001060 Sorghum bicolor [UniRef90_C5YYF4]	Unknown	0.43453	0.57159	0.672749
Ta.21508.1.A1_a_at	1e-36	expressed protein [Oryza sativa]	Unknown	0.286344	0.99194	0.703585
TaAffx.616.2.S1_s_at	1e-56	Hypothetical protein [Jia et al, 2009]	Unknown	0.48402	1.3002	0.704212
Ta.13682.1.A1_at	1e-35	NAD dependent epimerase/dehydratase family protein [Oryza sativa]	Metabolism	0.280063	0.828751	0.719653
Ta.13183.1.S1_x_at	3e-90	Cold regulated protein Triticeae [UniRef90_Q8H0B8]	Regulatory	0.411447	0.893074	0.732678
Ta.8129.1.S1_s_at	8e-83	microtubule-associated protein [Oryza sativa]	Miscellaneous	0.49471	0.464194	0.741422
TaAffx.66261.1.A1_at	2e-11	Putative uncharacterized protein Sb02g035960 Sorghum bicolor [UniRef90_C5XAX2]	Unknown	0.470976	0.702897	0.765217
Ta.2787.1.S1_at	2e-89	Dehydrin WZY1-1 Triticum aestivum [UniRef90_Q8W192]	Defense	0.232854	0.347191	0.778881
Ta.13337.1.S1_at	2e-25	xyloglucan:xyloglucosyl transferase / xyloglucan endotransglycosylase / endo-xyloglucan transferase, putati [Arabidopsis thaliana]	Defense	0.375877	1.16706	0.780333
TaAffx.25652.1.S1_at	1e-109	amino acid transporter [Oryza sativa]	Transporter	0.443382	1.04241	0.792831
Ta.2659.1.S1_at	1e-52	Cinnamyl alcohol dehydrogenase [Jia et al, 2009]	Defense	0.344407	0.954251	0.794558
Ta.20549.1.S1_x_at	9e-60	Formate dehydrogenase [Jia et al, 2009]	Metabolism	0.432726	0.875114	0.796395
Ta.10760.1.S1_at	1e-15	expressed protein [Oryza sativa]	Unknown	0.308961	0.831284	0.809156
Ta.4868.1.S1_a_at	5e-46	ACA7 (ALPHA CARBONIC ANHYDRASE 7); carbonate dehydratase/ zinc ion binding [Arabidopsis thaliana]	Regulatory	0.346887	0.588052	0.831045
Ta.13337.2.S1_at	1e-66	xyloglucan:xyloglucosyl transferase / xyloglucan endotransglycosylase / endo-xyloglucan transferase, putati [Arabidopsis thaliana]	Defense	0.400293	0.280077	0.846715
Ta.13183.1.S1_s_at	3e-90	Cold regulated protein Triticeae [UniRef90_Q8H0B8]	Regulatory	0.394996	0.855436	0.850547
Ta.13337.2.S1_x_at	4e-76	xyloglucan:xyloglucosyl transferase; [Jia et al, 2009]	Defense	0.415969	0.344809	0.853009
Ta.14573.1.S1_at	8e-89	hsp20/alpha crystallin family protein [Oryza sativa]	Defense	4.77423	1.29099	0.855269
Ta.4936.2.S1_a_at	1e-144	CIPK2 (CBL-INTERACTING PROTEIN KINASE 2); ATP binding / kinase/ protein kinase/ protein serine/threonine kinase [Arabidopsis thaliana]	Regulatory	0.390769	1.09184	0.869022
Ta.3507.1.S1_at	1e-46	OsSCP9 - Putative Serine Carboxypeptidase homologue [Oryza sativa]	Metabolism	0.497117	1.04693	0.876049
Ta.20205.1.A1_s_at	3e-71	VER2 Triticum aestivum [UniRef90_O80370]	Development	0.358425	0.55436	0.92532
Ta.8643.1.S1_at		Unknown	Unknown	0.477935	0.704585	0.928587
TaAffx.78553.1.S1_at	1e-22	expressed protein [Oryza sativa]	Unknown	0.496759	0.642495	0.93867
Ta.8086.1.A1_at	9e-23	Putative hydroxycinnamoyl transferase [Jia et al, 2009]	Defense	0.466671	0.981233	0.940597
Ta.31.1.S1_at	3e-71	VER2 Triticum aestivum [UniRef90_O80370]	Development	0.287832	0.566334	0.974508
Ta.16827.1.S1_x_at		Unknown	Unknown	0.459258	0.534802	0.982956
Ta.11111.1.A1_at	1e-27	RCN4 Centroradialis-like1 homologous to TFL1 gene [Oryza sativa]	Development	2.91504	1.80618	0.999082
Ta.30922.1.S1_at	9e-10	Glutathione transferase Alopecurus myosuroides [UniRef90_Q9SB98]	Defense	0.185802	0.748517	1.00043
TaAffx.112045.1.S1_at	8e-17	glutathione S-transferase [Oryza sativa]	Defense	0.325622	0.784406	1.00045
Ta.30913.1.A1_a_at	3e-65	phosphate carrier protein, mitochondrial precursor [Oryza sativa]	Transporter	0.497469	0.542323	1.00644
TaAffx.58901.1.S1_at		Unknown	Unknown	0.397372	0.630077	1.02547
Ta.9389.1.S1_x_at	4e-55	seed maturation protein PM41 [Oryza sativa]	Development	0.264792	0.871278	1.04907
TaAffx.58957.1.S1_x_at	3e-32	Glutathione transferase F4 Triticum aestivum [UniRef90_Q8GTB9]	Defense	0.210021	0.896974	1.05458
TaAffx.110143.2.S1_s_at	3e-25	oxidoreductase, short chain dehydrogenase/reductase family domain containing protein [Oryza sativa]	Metabolism	0.353086	0.938052	1.0637
Ta.5610.1.S1_at	1e-130	non-symbiotic hemoglobin 2 [Oryza sativa]	Miscellaneous	0.101121	0.641462	1.06873
Ta.9389.1.S1_at	4e-55	seed maturation protein PM41 [Oryza sativa]	Development	0.239245	0.890756	1.0693
TaAffx.112045.1.S1_x_at	8e-17	glutathione S-transferase [Oryza sativa]	Defense	0.221768	0.687184	1.07547
Ta.28659.3.S1_x_at	4e-28	Subtilisin-chymotrypsin inhibitor 2 [Jia et al, 2009]	Defense	0.325288	0.850615	1.1649
TaAffx.26815.1.S1_at		Unknown	Unknown	0.281514	0.897351	1.26448
Ta.19896.1.A1_at	4e-31	Os09g0425200 protein Oryza sativa [UniRef90_Q69PC6]	Unknown	2.24052	1.48036	1.35951
Ta.24801.1.S1_at	1e-114	hsp20/alpha crystallin family protein [Oryza sativa]	Defense	4.54809	1.03208	1.36185
Ta.540.1.S1_at		Unknown	Unknown	2.02113	1.3363	1.53056
Ta.8274.1.A1_at		Unknown	Unknown	2.37417	2.26374	1.5577
Ta.13156.1.S1_at		Unknown	Unknown	2.13416	1.95893	1.64327
Ta.867.1.A1_at	8e-52	Nucleotide pyrophosphatase/phosphodiesterase Andropogoneae [UniRef90_B6U857]	Metabolism	2.38972	2.40912	1.67508
Ta.29578.2.S1_at	6e-30	non-symbiotic hemoglobin 2 [Oryza sativa]	Miscellaneous	0.841696	2.0578	1.69518
Ta.4381.2.S1_a_at		Unknown	Unknown	2.50465	2.12714	1.73725
Ta.5281.1.S1_at	1e-139	hydrolase, alpha/beta fold family domain containing protein [Oryza sativa]	Metabolism	3.42266	3.91352	1.84881
Ta.12038.1.A1_at	4e-14	MDR-like ABC transporter [Oryza sativa]	Putative trichothecene detoxification and transport	1.85953	2.12641	2.06353
Ta.5597.1.S1_at	1e-11	auxin-repressed protein [Oryza sativa]	Unknown	1.62423	1.71638	2.14815	7
TaAffx.86453.1.S1_s_at		Unknown	Unknown	1.92473	2.88701	2.23573
Ta.6352.3.A1_a_at	6e-26	XH domain containing protein [Oryza sativa]	Regulatory	2.42036	2.69552	2.50596
TaAffx.23477.1.S1_at		Unknown	Unknown	2.52894	2.61621	2.52506
Ta.23102.1.S1_at		HEAT repeat family protein [Oryza sativa]	Miscellaneous	5.39643	2.36764	2.64409
Ta.25955.1.A1_at		Unknown	Unknown	2.70049	1.92628	2.81539
Ta.5776.1.S1_at		Unknown	Unknown	0.963319	1.03378	3.81277
TaAffx.9181.1.S1_at		Unknown	Unknown	3.61278	3.12767	4.19165	7
TaAffx.92377.1.S1_at	6e-10	Predicted protein Populus trichocarpa [UniRef90_B9GJ95]	Regulatory	3.74063	4.22724	4.40849
TaAffx.70660.1.S1_at	9e-97	hsp20/alpha crystallin family protein [Oryza sativa]	Defense	1.50401	1.03466	4.76738
Ta.11043.1.A1_at		Unknown	Unknown	5.2789	6.67125	5.80192
TaAffx.36760.1.S1_at	9e-89	RCN1 Centroradialis-like1 homogous to TFL1 gene; contains Pfam profile PF01161: Phosphatidylethanolamine-bind [Oryza sativa]	Regulatory	3.20207	6.30719	7.26115
TaAffx.68700.1.S1_at	1e-112	expressed protein [Oryza sativa]	Unknown	9.92478	19.2439	17.3986
Ta.27806.1.A1_at		Unknown	Unknown	5	13	21
Ta.6440.1.A1_at	1e-29	Os09g0436400 protein Oryza sativa Japonica Group [UniRef90_Q0J1J3]	Unknown	34.5238	29.2978	41.2098	8
Ta.1282.4.S1_at	8e-56	Non-specific lipid-transfer protein Triticeae [UniRef90_Q42848]	Defense	51.7506	70.0407	65.8523	4, 6
a The expression ratio was calculated by comparing mock-treated samples of NIL3 (resistant Qfhs.ifa-5A allele) to the response provided by NIL4 (susceptible alleles).
b Annotations were assigned if the E value from the BLASTX results was ≤ 10-10, else transcripts were denominated as ‘unknown’.
c Values given are the means of three biological replicates. Statistically significant values are given in bold typeset.
d Numbers in the SFP column indicate for which probes single feature polymorphisms (SFPs) were detected.
