# Supplementary material for: Transcriptomic characterization of two major Fusarium resistance quantitative trait loci (QTLs), Fhb1 and Qfhs.ifa‐5A, identifies novel candidate genes
Source: Mol Plant Pathol. 2013 Jun 6;14(8):772–85. doi: 10.1111/mpp.12048 (PMC3902993; doi:10.1111/mpp.12048)
Supplement: Supplementary file 8 — Table S5 Transcripts exhibiting constitutive differences in transcript abundance for Fhb1 (adjusted P ≤ 0.05, ≥2 fold change, FC). [file MPP-14-772-s008.xls]

## Sheet: suppl table 2
Table S5. Transcripts exhibiting constitutive differences in transcript abundance for Fhb1 (adjusted p-value ≤ 0.05, ≥ 2-fold change, FC)a
Affymetrix ID	E-value	Annotationb	Classification	FC 8 haic	FC 24 hai	FC 72 hai	SFPd
Ta.28185.1.S1_x_at	4e-57	splicing factor [Oryza sativa]	Miscellaneous	0.0631793	0.0585076	0.0441028	5
Ta.6066.2.S1_a_at		Unknown	Unknown	0.124576	0.0700737	0.0453724
Ta.28185.1.S1_at	4e-57	splicing factor [Oryza sativa]	Miscellaneous	0.106039	0.0991094	0.0772749	6
Ta.13859.1.A1_at	1e-110	OsCML16 - Calmodulin-related calcium sensor protein [Oryza sativa]	Regulatory	0.310348	0.561186	0.178049
Ta.22010.1.S1_at		Unknown	Unknown	0.319532	0.412654	0.246052
Ta.27757.1.S1_at		Unknown	Unknown	0.0850629	0.308264	0.248611
Ta.438.2.S1_x_at	1e-156	nuclease PA3 [Oryza sativa]	Regulatory	0.278425	0.327833	0.262885	4, 5, 6
Ta.12405.1.A1_at		Unknown	Unknown	0.375461	0.516331	0.272437
TaAffx.80863.1.S1_at	1e-45	puromycin-sensitive aminopeptidase [Oryza sativa]	Metabolism	0.494971	0.622002	0.283314
Ta.9975.2.S1_at		Unknown	Unknown	0.58461	0.98002	0.295655
Ta.25848.1.A1_at		Unknown	Unknown	0.32902	0.449258	0.340111
Ta.23313.1.S1_at	1e-162	Putative uncharacterized protein Oryza sativa [UniRef90_Q657X6]	unknown	0.420085	0.389476	0.361914	7
Ta.438.3.S1_at	1e-158	nuclease PA3 [Oryza sativa]	Regulatory	0.490064	0.632952	0.375371
Ta.23301.1.S1_at		Unknown	Unknown	0.401454	0.413887	0.385179
TaAffx.723.1.S1_at	8e-17	OSJNBa0084K01.12 protein Oryza sativa Japonica Group [UniRef90_Q7XM19]	Regulatory	0.489842	0.52806	0.418733
TaAffx.104444.1.S1_at		Unknown	Unknown	0.584595	0.497723	0.425512
Ta.25105.1.S1_s_at	1e-123	Rer1 protein [Oryza sativa]	Miscellaneous	0.490995	0.475789	0.431389
Ta.9489.1.S1_at	6e-58	Os10g0136200 protein Oryza sativa Japonica Group [UniRef90_Q7XH18]	Regulatory	0.416999	0.476661	0.436424	9
TaAffx.128827.2.S1_at		Unknown	Unknown	0.649211	0.656307	0.437297
Ta.635.2.A1_at		Unknown	Metabolism	0.649944	0.705535	0.437513
Ta.23313.1.S1_x_at	1e-162	Putative uncharacterized protein Oryza sativa [UniRef90_Q657X6]	Unknown	0.534895	0.500111	0.456993	7
Ta.23352.1.S1_at		Unknown	Unknown	0.49307	0.642714	0.487921
Ta.24761.1.S1_a_at		Unknown	Unknown	0.863224	0.627204	0.492043
Ta.13568.1.S1_at		Unknown	Unknown	0.629553	0.69304	0.493982
Ta.852.1.S1_at		Unknown	Unknown	0.414928	0.639087	0.494792
Ta.23196.2.A1_at	4e-55	Adenylyl cyclase-associated protein Sorghum bicolor [UniRef90_C5WMW7]	Regulatory	0.433623	0.63039	0.524237
Ta.7716.1.S1_at	1e-33	helix-loop-helix DNA-binding domain containing protein [Oryza sativa]	Regulatory	0.278258	0.410311	0.540477
Ta.24179.1.S1_a_at		Unknown	Unknown	0.49025	0.79031	0.577874
Ta.12069.1.S1_at	1e-29	hsp20/alpha crystallin family protein [Oryza sativa]	Defense	0.421177	0.59145	0.607954
Ta.25655.1.A1_at		Unknown	Unknown	0.428137	0.586325	0.647755
Ta.22443.1.S1_at	1e-51	thiamine biosynthesis protein thiC [Oryza sativa]	Metabolism	0.94256	0.38525	0.818856
Ta.8475.1.A1_at	2e-11	AP2 domain containing protein [Oryza sativa]	Unknown	0.470754	1.17663	0.960091
TaAffx.112045.1.S1_x_at	8e-17	glutathione S-transferase [Oryza sativa]	Defense	0.33113	0.714048	0.970242
Ta.9389.1.S1_at	4e-55	seed maturation protein PM41 [Oryza sativa]	Development	0.300962	2.43774	1.04234
TaAffx.112045.1.S1_at	8e-17	glutathione S-transferase [Oryza sativa]	Defense	0.442848	0.770526	1.04882
Ta.28659.3.S1_x_at	4e-28	Subtilisin-chymotrypsin inhibitor 2 [Jia et al, 2009]	Defense	0.437041	3.54482	1.05414
Ta.4936.2.S1_a_at	1e-144	CIPK2 (CBL-INTERACTING PROTEIN KINASE 2); ATP binding / kinase/ protein kinase/ protein serine/threonine kinase [Arabidopsis thaliana]	Regulatory	0.39494	1.02646	1.06646
TaAffx.616.2.S1_s_at	1e-56	Hypothetical protein [Jia et al, 2009]	Unknown	0.576523	2.82616	1.11836
TaAffx.26815.1.S1_at		Unknown	Unknown	0.359379	1.29339	1.19167
Ta.1692.1.S1_at	3e-15	Expressed protein Oryza sativa [UniRef90_Q33AQ5]	Unknown	0.971435	0.40622	1.19269
Ta.9389.1.S1_x_at	4e-55	seed maturation protein PM41 [Oryza sativa]	Development	0.329208	2.67385	1.19504
Ta.13263.2.A1_a_at		Unknown	Unknown	1.39296	2.25447	1.39423
TaAffx.12498.1.S1_s_at		Unknown	Unknown	2.13425	1.99446	1.89224
TaAffx.86734.1.S1_at		Unknown	Unknown	2.1386	2.1104	2.06015	10
Ta.25791.1.A1_at		Unknown	Unknown	3.14594	4.83219	2.54853
TaAffx.130179.1.A1_at	1e-20	Putative uncharacterized protein Oryza sativa Indica Group [UniRef90_A2YVE1]	Unknown	1.85762	2.28711	2.54958
Ta.5633.1.S1_a_at		Unknown	Unknown	1.02108	3.7612	2.70369
TaAffx.12498.2.S1_at		Unknown	Unknown	2.53827	2.41387	2.84229
TaAffx.654.1.S1_at		Unknown	Unknown	2.8858	2.65101	2.98657
Ta.10270.1.A1_at	3e-37	Putative uncharacterized protein Sb02g001860 Sorghum bicolor [UniRef90_C5X8N1]	Unknown	5.14567	5.18246	4.93923
Ta.10270.2.A1_a_at	7e-52	wax synthase [Oryza sativa]	Metabolism	5.62433	6.41977	6.09908
Ta.13161.1.S1_at	2e-59	Putative extensin-like cell wall protein [Jia et al, 2009]	Cell wall	21.2392	23.1339	36.2412	8, 9
Ta.22694.1.A1_at		Unknown	Unknown	30.9076	21.9577	36.9128
Ta.28411.1.A1_at	7e-51	OsCML16 - Calmodulin-related calcium sensor protein [Oryza sativa]	Regulatory	33.5286	95.9035	53.7367	11
a The expression ratios were calculated by comparing mock-treated samples of NIL2 (resistant Fhb1 allele) to the response provided by NIL4 (susceptible alleles).
b Annotations were assigned if the E value from the BLASTX results was ≤ 10-10, else transcripts were denominated as ‘unknown’.
c Values given are the means of three biological replicates. Statistically significant values are given in bold typeset.
d Numbers in the SFP column indicate for which probes single feature polymorphisms (SFPs) were detected.
