# Supplementary material for: Transcriptomic characterization of two major Fusarium resistance quantitative trait loci (QTLs), Fhb1 and Qfhs.ifa‐5A, identifies novel candidate genes
Source: Mol Plant Pathol. 2013 Jun 6;14(8):772–85. doi: 10.1111/mpp.12048 (PMC3902993; doi:10.1111/mpp.12048)
Supplement: Supplementary file 9 — Table S6 Fusarium graminearum‐responsive transcripts exhibiting nonadditive effects between Fhb1 and Qfhs.ifa‐5A (adjusted P ≤ 0.05, ≥2 fold change, FC). [file MPP-14-772-s009.xls]

## Sheet: suppl table 5
Table S6. Fusarium graminearum-responsive transcripts exhibiting non-additive effects between Fhb1 and Qfhs.ifa-5A (adjusted p-value ≤ 0.05, ≥ 2-fold change, FC)a
Affymetrix ID	E-value	Annotationb	Classification	FC 8 haic	FC 24 hai	FC 72 hai	Qfhs.ifa-5Ad	Fhb1e
Ta.9975.2.S1_at		Unknown	Unknown	0.541488	0.950396	0.019294	6.27834
Ta.14071.2.S1_a_at	4e-45	Putative nodulin MtN21 [Jia et al, 2009]	Miscellaneous	0.236055	0.633255	0.0310439
Ta.14071.1.S1_x_at	1e-111	integral membrane protein DUF6 containing protein, expressed [Oryza sativa]	Metabolism	0.637078	0.950353	0.150712		3.16633
TaAffx.36718.1.A1_at	5e-50	Kelch-like protein [Jia et al, 2009]	Miscellaneous	0.99741	0.893736	0.277916
Ta.14573.1.S1_at	8e-89	hsp20/alpha crystallin family protein [Oryza sativa]	Defense	12.1588	1.2658	0.442515	0.22544
Ta.13859.1.A1_at	1e-110	OsCML16 - Calmodulin-related calcium sensor protein [Oryza sativa]	Regulatory	0.492282	5.24357	0.561
Ta.28690.1.S1_at	1e-170	transmembrane BAX inhibitor motif-containing protein [Oryza sativa]	Regulatory	0.95523	2.06188	1.02325
Ta.24801.1.S1_at	1e-114	hsp20/alpha crystallin family protein [Oryza sativa]	Defense	7.99708	0.72462	1.09031	0.253442
Ta.4877.1.S1_at	1e-69	Triticum aestivum heat shock protein (hsp70C)	Defense	4.48913	0.753346	1.16788
Ta.1790.1.S1_at		methyltransferase [Oryza sativa]	Metabolism	1.93297	7.58272	1.45213
Ta.30819.1.A1_at		Unknown	Unknown	1.06928	0.766975	2.0119
TaAffx.130052.2.S1_at	3e-89	C2H2 zinc finger protein Triticum aestivum [UniRef90_B0ZYZ0]	Regulatory	1.11696	0.838228	2.10978
Ta.13956.1.S1_at		Unknown	Unknown	1.05134	1.36885	2.17019	0.395255
Ta.12710.1.S1_at		Unknown	Unknown	1.28975	0.910735	2.17657	0.426122
Ta.25596.1.A1_at	1e-134	aldehyde dehydrogenase [Oryza sativa]	Defense	0.824217	1.02835	2.24431
TaAffx.107478.1.S1_at	2e-48	Beta-1,3-glucanase Triticum aestivum [UniRef90_Q9XEN7]	Defense	1.0407	0.991433	2.34004	0.278131
TaAffx.123181.1.S1_at	3e-87	indole-3-glycerol phosphate synthase, chloroplast precursor [Oryza sativa]	Metabolism	0.809464	1.25488	2.56405	0.108784
TaAffx.6003.1.S1_x_at		Unknown	Unknown	1.07864	0.945594	2.66662	0.0507674
Ta.7458.2.S1_at	3e-36	ubiquitin fusion protein [Oryza sativa]	Ubiquitination	1.19608	1.16945	2.70333	0.161405
Ta.4200.1.A1_at	1e-105	indole-3-glycerol phosphate synthase, chloroplast precursor [Oryza sativa]	Metabolism	1.13601	0.974748	2.92242	0.0742175
TaAffx.128514.1.S1_at	2e-47	ATGSTU19 (GLUTATHIONE S-TRANSFERASE TAU 19); glutathione binding / glutathione transferase [Arabidopsis thaliana]	Defense	1.30875	0.883346	3.02593	0.0100807
Ta.25754.1.A1_at	3e-15	glutathione S-transferase [Oryza sativa]	Defense	0.988915	1.36896	3.05006	0.0978682	0.389142
TaAffx.37539.1.S1_at	1e-14	hypothetical protein [Oryza sativa]	Unknown	1.43786	1.15313	3.21272	0.0267407
TaAffx.109424.1.S1_at	1e-24	PIII4 - Proteinase inhibitor II family protein precursor [Oryza sativa]	Defense	0.754803	0.943916	3.2142	0.0375814
Ta.13842.1.S1_at		Unknown	Unknown	0.970429	1.26835	3.33688	0.0871117
Ta.10583.1.A1_at	3e-44	tRNA synthetases class II domain containing protein [Oryza sativa]	Metabolism	1.04255	1.07939	3.41981	0.117415	0.383592
Ta.22693.2.A1_at		Unknown	Unknown	1.08472	1.04017	3.67554	0.0827205
Ta.8866.1.S1_at	2e-45	Protease inhibitor-like protein [Jia et al, 2009]	Defense	0.97482	1.01407	3.75357	0.0632998	0.437043
Ta.11004.1.S1_at		Unknown	Unknown	1.25167	0.916241	3.76704	0.0478248
Ta.30850.1.S1_at	2e-15	expressed protein [Oryza sativa]	Unknown	1.03829	1.01032	3.85686	0.0133777
Ta.30866.1.S1_at	7e-10	Expressed protein-RZ53 family-2 Oryza brachyantha [UniRef90_B9V0I1]	Unknown	0.96004	1.17896	5.01934	0.035892	0.357545
Ta.12887.1.S1_at	2e-33	UDP-glucoronosyl/UDP-glucosyl transferase family protein [Arabidopsis thaliana]	Putative trichothecene detoxification and transport	0.627834	2.1629	5.07886	0.0367513
Ta.1811.1.S1_at	2e-64	cis-zeatin O-glucosyltransferase [Oryza sativa]	Putative trichothecene detoxification and transport	1.00833	1.17087	5.15094	0.0601637	0.388992
Ta.3545.1.S1_at		Unknown	Unknown	1.10657	1.00242	5.94519	0.0305548	0.300277
Ta.30820.1.S1_at		Unknown	Unknown	1.44169	1.26336	7.12314	0.0238034
Ta.24732.1.S1_at		Unknown	Unknown	0.580466	0.833831	7.29256	0.160609	0.159759
TaAffx.111585.1.S1_at	2e-21	protein indole-3-acetate beta-glucosyltransferase [Oryza sativa]	Putative trichothecene detoxification and transport	0.837579	1.39325	13.0368	0.0187313
a Interactions were calculated by subtracting the Fusarium/mock response observed in NIL2 (Fhb1), NIL3 (Qfhs.ifa-5A) from the response observed in NIL1 (both resistant alleles) (interactions = NIL1 – NIL2 – NIL3 + NIL4).
b Annotations were assigned if the E value from the BLASTX results was ≤ 10-10, else transcripts were denominated as ‘unknown’.
c Values given are the means of three biological replicates. Statistically significant values are given in bold typeset.
d Transcript is also significantly changed at the indicated timepoint for Qfhs.ifa-5A
e Transcript is also significantly changed at the indicated timepoint for Fhb1
