# Supplementary material for: Transcriptomic characterization of two major Fusarium resistance quantitative trait loci (QTLs), Fhb1 and Qfhs.ifa‐5A, identifies novel candidate genes
Source: Mol Plant Pathol. 2013 Jun 6;14(8):772–85. doi: 10.1111/mpp.12048 (PMC3902993; doi:10.1111/mpp.12048)
Supplement: Supplementary file 10 — Table S7 Transcripts exhibiting nonadditive effects between Fhb1 and Qfhs.ifa‐5A (adjusted P ≤ 0.05, ≥2 fold change, FC) in mock‐inoculated samples. [file MPP-14-772-s010.xls]

## Sheet: suppl table 6
Table S7. Transcripts exhibiting non-additive effects between Fhb1 and Qfhs.ifa-5A (adjusted p-value ≤ 0.05, ≥ 2-fold change, FC) in mock-inoculated samples
Affymetrix ID	E-value	Annotation	Classification	FC 8 haia	FC 24 hai	FC 72 hai	Qfhs.ifa-5Ab	Fhb1c
Ta.13859.1.A1_at	1e-110	OsCML16 - Calmodulin-related calcium sensor protein [Oryza sativa]	Regulatory	0.104735	0.0189947	0.301863	0.462058	0.178049
Ta.5633.1.S1_a_at		Unknown	Unknown	1.25358	0.120963	0.415385		3.7612
Ta.30807.1.S1_at	1e-30	Light-induced protein 1-like Lolium perenne [UniRef90_Q3HNF6]	Miscellaneous	1.02283	0.162022	0.440278
TaAffx.70278.1.S1_at	3e-33	Putative uncharacterized protein Pyrenophora tritici-repentis Pt-1C-BFP [UniRef90_B2WE74]	Unknown	0.694187	1.10947	0.476762
Ta.601.1.A1_at	5e-18	Triacylglycerol lipase Zea mays [UniRef90_B6TYC3]	Metabolism	1.03592	0.329709	0.527177
Ta.28271.1.S1_at	2e-17	Os01g0222600 protein Oryza sativa [UniRef90_Q9LHU2]	Unknown	0.981479	0.215123	0.547683
Ta.29578.2.S1_at	6e-30	non-symbiotic hemoglobin 2 [Oryza sativa]	Miscellaneous	2.1049	0.335514	0.570357
Ta.1610.1.A1_at	5e-11	UDP-glucoronosyl and UDP-glucosyl transferase domain containing protein [Oryza sativa]	Putative trichothecene detoxification and transport	1.30398	0.278061	0.71961
Ta.27049.1.S1_at	2e-77	Hydroxycinnamoyl-CoA Shikimate/Quinate Hydroxycinnamoyl Transferase [Arabidopsis thaliana]	Defense	1.04791	0.407244	0.737274
Ta.9389.1.S1_x_at	4e-55	seed maturation protein PM41 [Oryza sativa]	Development	2.40703	0.60046	0.748405	0.264792	0.329208
Ta.9389.1.S1_at	4e-55	seed maturation protein PM41 [Oryza sativa]	Development	2.89377	0.79934	0.752032
Ta.1790.1.S1_at	1e-124	Putative uncharacterized protein Oryza sativa Indica Group [UniRef90_A2WUG5]	Metabolism	0.677623	0.236159	0.844957
TaAffx.112045.1.S1_x_at	8e-17	glutathione S-transferase [Oryza sativa]	Defense	3.7592	1.33963	0.897333
TaAffx.616.2.S1_s_at	1e-56	Hypothetical protein [Jia et al, 2009]	Unknown	1.92087	0.282784	0.984873
Ta.8475.1.A1_at	2e-11	AP2 domain containing protein [Oryza sativa]	Unknown	2.97579	0.803862	1.01573
TaAffx.112045.1.S1_at	8e-17	glutathione S-transferase [Oryza sativa]	Defense	2.8647	1.14674	1.02879
Ta.7389.1.S1_x_at	2e-76	basic helix-loop-helix family protein [Oryza sativa]	Regulatory	1.12453	0.393803	1.09083
Ta.4936.2.S1_a_at	1e-144	CIPK2 (CBL-INTERACTING PROTEIN KINASE 2); ATP binding / kinase/ protein kinase/ protein serine/threonine kinase [Arabidopsis thaliana]	Regulatory	2.92868	0.878438	1.13829
Ta.25693.1.A1_at	5e-28	MATE efflux family protein [Oryza sativa]	Putative trichothecene detoxification and transport	1.16789	2.00419	1.68287
Ta.24761.1.S1_a_at		Unknown	Unknown	1.34489	1.37039	2.29268		0.492043
TaAffx.36718.1.A1_at	5e-50	Kelch-like protein [Jia et al, 2009]	Miscellaneous	0.827327	1.33611	2.76413
Ta.25848.1.A1_at		Unknown	Unknown	3.52022	2.04036	3.98201	0.348475	0.340111
Ta.12405.1.A1_at		Unknown	Unknown	3.12726	1.93786	4.54044	0.281728	0.272437
TaAffx.80863.1.S1_at	1e-45	puromycin-sensitive aminopeptidase [Oryza sativa]	Metabolism	2.36622	2.00222	4.90301	0.278825	0.283314
TaAffx.104444.1.S1_at		Unknown	Unknown	3.66399	3.14937	4.92721	0.436109	0.425512
Ta.22010.1.S1_at		Unknown	Unknown	2.16067	1.61014	5.96808	0.293382	0.246052
Ta.14071.2.S1_a_at	4e-45	Putative nodulin MtN21 [Jia et al, 2009]	Miscellaneous	1.42425	0.765613	12.6809
Ta.9975.2.S1_at		Unknown	Unknown	1.47289	0.750546	14.9694		0.295655
a Non-additive effects between were calculated by subtracting transcript abundance observed in mock samples of NIL2 (Fhb1), NIL3 (Qfhs.ifa-5A) from NIL1 (both resistant alleles) (interactions = NIL1 – NIL2 – NIL3 + NIL4).
b Values given are the means of three biological replicates. Statistically significant values are given in bold typeset.
c Transcript is also significantly changed at the indicated timepoint for Qfhs.ifa-5A
d Transcript is also significantly changed at the indicated timepoint for Fhb1
