# Supplementary material for: Transcriptomic characterization of two major Fusarium resistance quantitative trait loci (QTLs), Fhb1 and Qfhs.ifa‐5A, identifies novel candidate genes
Source: Mol Plant Pathol. 2013 Jun 6;14(8):772–85. doi: 10.1111/mpp.12048 (PMC3902993; doi:10.1111/mpp.12048)
Supplement: Supplementary file 11 — Table S8 Transcripts exhibiting a significant difference in response between NIL1 and NIL3 yielding Fhb1‐related transcripts in the presence of the Qfhs.ifa‐5A resistance allele (adjusted P ≤ 0.05, ≥2 fold change, FC) after inoculation with Fusarium graminearum spores. [file MPP-14-772-s011.xls]

## Sheet: Sheet1
Table S8. Transcripts exhibiting a significant difference in response between NIL1 and NIL3 yielding Fhb1 related transcripts in the presence of the Qfhs.ifa-5A resistance allele (adjusted p-value ≤ 0.05, ≥ 2-fold change, FC) after inoculation with F. graminearum spores
Affymetrix ID	E-value	Annotationa	Classification	FC 8 haib	FC 24 hai	FC 72 hai
Ta.23324.1.S1_at	0	0	Unknown	0.060649	0.12424	35.7624
Ta.9975.2.S1_at	0	0	Unknown	0.0573414	0.0164338	16.4983
TaAffx.111585.1.S1_at	2e-21	protein indole-3-acetate beta-glucosyltransferase, putative [Oryza sativa]	Putative trichothecene detoxification and transport	0.0374459	0.354116	9.62244
Ta.8866.2.S1_at	0	0	Unknown	0.0195647	0.00795062	5.34561
Ta.30820.1.S1_at	0	0	Unknown	0.28036	0.00302986	5.19398
Ta.4747.1.S1_x_at	0	0	Unknown	0.00776156	0.321366	5.08975
Ta.12887.1.S1_at	2e-33	UDP-glucoronosyl/UDP-glucosyl transferase family protein [Arabidopsis thaliana]	Putative trichothecene detoxification and transport	0.00485444	0.584826	4.90808
Ta.30942.1.S1_a_at	3e-26	Os08g0205800 protein [Jia et al, 2009]	Unknown	0.0671252	0.0402647	3.43259
TaAffx.70660.1.S1_at	2e-45	hsp20 [Oryza sativa]	Defense	10.2855	0.00992602	3.41572
Ta.13941.1.S1_at	1e-136	pyridoxal-dependent decarboxylase protein, putative, expressed [Oryza sativa]	Metabolism	0.505766	0.264717	3.06641
Ta.3088.1.S1_at	1e-28	hypothetical protein [Oryza sativa]	Unknown	0.0706125	8.24578e-05	2.77988
TaAffx.112045.1.S1_x_at	8e-17	cDNA glutathione S-transferase, putative, expressed [Oryza sativa]	Defense	0.0316621	0.00314133	2.619
TaAffx.106424.1.S1_at	9e-13	Acid phosphatase-like [Jia et al, 2009]	Metabolism	0.0718501	0.0152534	2.42636
Ta.23662.1.A1_at	0	0	Unknown	0.0412622	0.0303431	2.12353
TaAffx.109794.1.S1_s_at	1e-52	cDNA cytochrome P450, putative, expressed [Oryza sativa]	Defense	0.0110134	0.0472338	2.0556
Ta.11004.1.S1_at	0	0	Unknown	0.178476	0.0609126	2.01393
Ta.8714.1.S1_at	5e-65	22.0 kDa class IV heat shock protein Zea mays [UniRef90_B6T3F5]	Defense	23.2396	0.216337	0.692512
TaAffx.96766.1.S1_at	1e-35	VQ domain containing protein, putative, expressed [Oryza sativa]	Unknown	0.0282909	0.000194746	0.49428
TaAffx.6003.1.S1_x_at	0	0	Unknown	0.0275864	0.0019298	0.479251
TaAffx.12555.1.A1_at	0	0	Unknown	0.118205	0.00760955	0.333371
TaAffx.57408.1.S1_at	1e-35	cDNA sulfotransferase domain containing protein, expressed [Oryza sativa]	Putative trichothecene detoxification and transport	0.00159157	0.0066687	0.326465
Ta.14032.1.S1_at	0	0	Unknown	2.66149e-06	0.0117112	0.318959
Ta.14573.1.S1_at	3e-60	calcineurin B [Oryza sativa]	Metabolism	14.2233	0.0748022	0.216548
Ta.24715.1.S1_at	1e-134	Peroxidase (Fragment) Triticum aestivum [UniRef90_Q43219]	Defense	2.99643	0.174323	0.216004
Ta.202.1.S1_at	2e-62	hsp20 [Oryza sativa]	Defense	6.53113	7.14413e-05	0.155907
TaAffx.30698.1.S1_at	0	0	Unknown	0.0704322	0.485976	0.129218
Ta.13337.2.S1_x_at	4e-76	xyloglucan:xyloglucosyl transferase; [Jia et al, 2009]	Defense	0.0237377	2.14894	0.0542513
TaAffx.37357.1.S1_at	0	0	Unknown	0.000218773	0.36639	0.0356104
TaAffx.66707.1.A1_at	0	0	Unknown	0.0371571	0.191561	0.0299668
Ta.14618.2.A1_a_at	0	0	Unknown	0.309166	0.00361331	0.0294699
TaAffx.24167.1.S1_at	0	0	Unknown	0.410681	0.0741024	0.0110227
TaAffx.121336.1.S1_at	0	0	Unknown	0.0468394	0.433142	0.00737729
Ta.24801.1.S1_at	1e-114	hsp20/alpha crystallin family protein, putative, expressed [Oryza sativa]	Defense	10.7527	0.203586	0.00276566
Ta.23663.1.S1_s_at	2e-49	hsp20 [Oryza sativa]	Defense	9.30325	0.449962	0.002749
TaAffx.32095.1.S1_at	0	0	Unknown	0.0244302	0.327046	0.000688305
Ta.4877.1.S1_at	1e-69	Triticum aestivum heat shock protein (hsp70C)	Defense	5.78653	0.162673	0.000337973
Ta.9140.2.S1_at	0	hsp20 [Oryza sativa]	Defense	13.3489	0.227493	0.000305264
Ta.16100.1.S1_at	0	0	Unknown	0.0408227	0.457889	0.000142917
TaAffx.104971.1.S1_at	0	0	Unknown	0.232784	0.022837	7.23144e-05
a Annotations were assigned if the E value from the BLASTX results was ≤ 10-10, else transcripts were denominated as ‘unknown’.
b Values given are the means of three biological replicates. Statistically significant values are given in bold typeset.
