# Supplementary material for: Transcriptomic characterization of two major Fusarium resistance quantitative trait loci (QTLs), Fhb1 and Qfhs.ifa‐5A, identifies novel candidate genes
Source: Mol Plant Pathol. 2013 Jun 6;14(8):772–85. doi: 10.1111/mpp.12048 (PMC3902993; doi:10.1111/mpp.12048)
Supplement: Supplementary file 12 — Table S9 Transcripts exhibiting a significant difference in response between NIL1 and NIL2 yielding Qfhs.ifa‐5A‐related transcripts in the presence of the Fhb1 resistance allele (adjusted P ≤ 0.05, ≥2 fold change, FC) after inoculation with Fusarium graminearum spores. [file MPP-14-772-s012.xls]

## Sheet: Sheet1
Table S9. Transcripts exhibiting a significant difference in response between NIL1 and NIL2 yielding Qfhs.ifa-5A related transcripts in the presence of the Fhb1 resistance allele (adjusted p-value ≤ 0.05, ≥ 2-fold change, FC) after inoculation with F. graminearum spores
Affymetrix ID	E-value	Annotationa	Classification	FC 8 haib	FC 24 hai	FC 72 hai
Ta.5633.1.S1_a_at	0	0	Unknown	1.18439	6.47122	6.47122
Ta.601.1.A1_at	5e-18	Triacylglycerol lipase Zea mays [UniRef90_B6TYC3]	Metabolism	1.11161	3.42801	3.42801
Ta.13859.1.A1_at	1e-110	OsCML16 - Calmodulin-related calcium sensor protein, expressed [Oryza sativa]	Regulatory	1.44945	3.36492	3.36492
Ta.18666.1.S1_at	0	0	Unknown	1.34873	1.19048	1.7547
TaAffx.64985.1.S1_at	3e-47	Putative uncharacterized protein Zea mays [UniRef90_B4FQP2]	Regulatory	0.22895	1.2901	1.2901
Ta.28151.2.A1_a_at	3e-60	calcineurin B [Oryza sativa]	Metabolism	3.21346	1.00004	1.00004
Ta.4877.1.S1_at	1e-69	Triticum aestivum heat shock protein (hsp70C)	Defense	2.99034	0.807221	0.807221
Ta.2706.1.S1_a_at	0	0	Unknown	0.933226	0.903745	0.682012
TaAffx.131077.1.S1_x_at	2e-88	oxidoreductase, aldo/keto reductase family protein, putative, expressed [Oryza sativa]	Defense	0.929726	1.05648	0.616007
TaAffx.82031.1.S1_s_at	2e-15	peroxidase [Oryza sativa]	Defense	0.961427	1.12008	0.595897
Ta.15123.1.A1_at	5e-20	Eukaryotic aspartyl protease family protein [Jia et al, 2009]	Metabolism	1.0189	1.05871	0.586889
TaAffx.52200.1.S1_at	0	Cinnamoyl-CoA reductase [Triticum aestivum]	Defense	1.09417	0.897297	0.553813
TaAffx.110281.1.S1_s_at	0	0	Unknown	1.09167	0.980002	0.54496
Ta.8292.1.A1_at	5e-30	peroxidase, putative [Arabidopsis thaliana]	Defense	0.903545	0.922626	0.537324
TaAffx.109794.1.S1_x_at	1e-21	cDNA cytochrome P450, putative [Oryza sativa]	Defense	0.911462	0.890114	0.53692
TaAffx.95097.1.S1_x_at	3e-36	Tryptophan decarboxylase [Jia et al, 2009]	Metabolism	1.34185	0.950292	0.512628
Ta.10164.2.S1_a_at	3e-62	homocysteine S-methyltransferase protein, putative, expressed [Oryza sativa]	Metabolism	1.36194	1.02826	0.501509
Ta.22430.1.S1_at	0	0	Unknown	0.980814	1.07249	0.496956
Ta.21097.1.S1_x_at	0	0	Unknown	0.963209	0.911534	0.491724
Ta.30822.1.S1_at	0	0	Unknown	0.921933	0.931912	0.489305
TaAffx.94130.1.A1_at	0	0	Unknown	0.911823	1.01036	0.488264
TaAffx.138393.1.A1_at	0	0	Unknown	1.1187	0.938668	0.487843
Ta.11526.1.A1_at	1e-18	cDNA cystathionine gamma-synthase, putative, expressed [Oryza sativa]	Hormone	1.11042	0.950804	0.485037
TaAffx.123779.1.S1_at	1e-46	protein retrotransposon protein, putative, unclassified [Oryza sativa]	Regulatory	0.983409	1.07087	0.479904
Ta.12734.1.S1_at	7e-34	hypothetical protein FG05916.1 Gibberella zeae PH-1 [UniRef90_UPI000023DCDE]	Pathogen	0.896951	1.10291	0.476203
TaAffx.24244.1.S1_at	3e-40	phenylalanine ammonia-lyase [Oryza sativa]	Defense	1.05426	0.982126	0.473575
TaAffx.113087.1.S1_at	1e-11	glycosyl hydrolase [Oryza sativa]	Defense	0.948095	0.897452	0.473383
TaAffx.66228.1.S1_at	6e-37	ribosomal protein [Oryza sativa]	Metabolism	0.963059	1.04794	0.473196
TaAffx.89610.1.S1_at	1e-29	cDNA transferase family protein, putative, expressed [Oryza sativa]	Defense	1.18358	1.25891	0.473039
Ta.9385.3.S1_at	9e-97	cDNA pleiotropic drug resistance protein 3, putative, expressed [Oryza sativa]	Putative trichothecene detoxification and transport	0.879093	1.00734	0.469958
TaAffx.113908.1.S1_at	2e-11	cDNA expressed protein [Oryza sativa]	Unknown	0.892658	1.13966	0.468932
TaAffx.42793.1.A1_x_at	3e-73	cDNA cytokinin-O-glucosyltransferase 2, putative, expressed [Oryza sativa]	Putative trichothecene detoxification and transport	1.11073	0.951701	0.468931
TaAffx.31548.1.S1_at	2e-21	cDNA gibberellin receptor GID1L2, putative, expressed [Oryza sativa]	Regulatory	1.4005	0.818989	0.465238
TaAffx.56387.1.S1_at	0	0	Unknown	1.07227	1.10175	0.460413
Ta.135.2.S1_at	1e-174	Alpha-1,4-glucan-protein synthase [UDP-forming] 2 [Jia et al, 2009]	Metabolism	1.13899	1.14985	0.460134
Ta.30885.1.S1_at	3e-37	Predicted protein Nectria haematococca mpVI 77-13-4 [UniRef90_C7YRZ4]	Pathogen	0.804175	1.07096	0.458915
TaAffx.109085.1.S1_at	0	0	Unknown	1.05881	1.22512	0.456734
Ta.25750.1.S1_at	3e-75	Cofilin Sordariomycetes [UniRef90_Q4I963]	Metabolism	1.07683	0.976643	0.454213
TaAffx.107700.1.S1_x_at	8e-16	purine permease [Oryza sativa]	Metabolism	1.1165	0.732886	0.453986
TaAffx.59339.1.A1_at	1e-27	OsCML31 - Calmodulin-related calcium sensor protein, expressed [Oryza sativa]	Regulatory	1.01275	1.17598	0.452932
Ta.3902.1.S1_at	5e-70	ATPase, AAA family domain containing protein, expressed [Oryza sativa]	Metabolism	1.11914	0.954726	0.451858
TaAffx.36718.1.A1_at	5e-50	Kelch-like protein [Jia et al, 2009]	Miscellaneous	0.893166	0.784821	0.451039
TaAffx.92490.1.A1_at	8e-18	zinc finger family protein, putative, expressed [Oryza sativa]	Regulatory	1.03398	1.11717	0.441194
Ta.8496.1.A1_at	1e-31	cDNA retrotransposon protein, putative, unclassified, expressed [Oryza sativa]	Unknown	1.0361	1.02182	0.438513
Ta.26151.1.A1_at	5e-67	Putative subtilisin-like serine proteinase [Jia et al, 2009]	Defense	1.07054	0.926487	0.438189
Ta.7458.2.S1_at	3e-36	ubiquitin fusion protein, putative, expressed [Oryza sativa]	Ubiquitination	1.03262	1.07147	0.436329
Ta.30897.1.S1_at	0	0	Pathogen	0.973848	1.05737	0.435484
TaAffx.93662.1.A1_at	0	0	Unknown	0.779958	0.898694	0.435463
TaAffx.65732.1.A1_at	1e-44	helix-loop-helix DNA-binding domain containing protein, expressed [Oryza sativa]	Regulatory	0.832013	1.28863	0.431855
Ta.30873.1.S1_at	7e-99	ADP-ribosylation factor 1 n=10 Tax=Eukaryota [UniRef90_A4RMZ8]	Miscellaneous	1.19155	1.11751	0.431554
Ta.25654.1.A1_at	3e-55	protein-synthesizing GTPase [Jia et al, 2009]	Pathogen	0.969023	0.886098	0.429729
TaAffx.80885.2.A1_at	1e-32	lipid phosphatase protein, putative, expressed [Oryza sativa]	Metabolism	0.893017	0.937205	0.428786
TaAffx.109091.1.S1_at	6e-15	cDNA transferase family protein, putative, expressed [Oryza sativa]	Metabolism	1.26393	1.01937	0.427711
TaAffx.9296.1.S1_at	2e-67	cDNA ABC transporter, ATP-binding protein, putative, expressed [Oryza sativa]	Putative trichothecene detoxification and transport	0.832818	1.02898	0.420075
Ta.8592.1.A1_at	0	0	Unknown	1.16219	0.961577	0.419755
TaAffx.131312.1.S1_at	1e-103	carbonate dehydratase [Jia et al, 2009]	Miscellaneous	1.01845	1.33604	0.416248
Ta.16827.1.S1_s_at	0	0	Unknown	1.21789	0.414286	0.414286
Ta.1487.1.S1_at	0	0	Unknown	0.955555	0.967104	0.41314
Ta.22666.2.S1_at	0	0	Unknown	1.12255	1.11276	0.410684
Ta.1786.1.S1_at	0	0	Unknown	0.786065	1.03309	0.409705
Ta.25756.1.A1_at	0	0	Unknown	0.868267	0.935694	0.407544
TaAffx.107478.1.S1_x_at	2e-48	Beta-1,3-glucanase Triticum aestivum [UniRef90_Q9XEN7]	Defense	0.871275	0.998829	0.404357
Ta.10583.1.A1_at	3e-44	cDNA tRNA synthetases class II domain containing protein, expressed [Oryza sativa]	Metabolism	1.00887	1.03223	0.401538
Ta.6990.1.S1_at	0	pleiotropic drug resistance protein, putative, expressed [Oryza sativa]	Putative trichothecene detoxification and transport	1.04539	1.32372	0.39902
TaAffx.115795.1.A1_at	2e-53	CYP87A2; electron carrier/ heme binding / iron ion binding / monooxygenase/ oxygen binding [Arabidopsis thaliana]	Defense	0.899767	1.34584	0.398055
Ta.1221.1.A1_at	1e-28	aspartyl-tRNA synthetase, putative / aspartate--tRNA ligase, putative [Arabidopsis thaliana]	Metabolism	0.928636	0.879261	0.397329
Ta.26173.1.A1_at	4e-98	Germin-like protein 6 [Jia et al, 2009]	Defense	1.17807	0.911196	0.394818
Ta.15024.1.S1_at	0	0	Unknown	0.801834	0.929039	0.393522
Ta.27345.1.S1_at	0	Mlo3 Hordeum vulgare subsp. vulgare [UniRef90_Q6PT62]	Defense	1.01112	0.831824	0.392648
Ta.30726.1.S1_at	1e-106	Glutathione-S-transferase 28e45 [Jia et al, 2009]	Defense	1.03497	1.11805	0.389224
TaAffx.12876.1.S1_at	5e-38	C2H2 zinc finger protein Triticum aestivum [UniRef90_A9LRT1]	Regulatory	1.03047	0.925685	0.387647
TaAffx.54157.1.S1_at	2e-25	Cytochrome P450 [Jia et al, 2009]	Defense	0.844731	1.06059	0.384624
Ta.25720.1.A1_at	1e-116	40S ribosomal protein S2 Sordariomycetes [UniRef90_Q7S503]	Pathogen	1.05006	1.09511	0.382147
TaAffx.53868.1.S1_at	6e-37	cytochrome P450 [Oryza sativa]	Metabolism	1.11329	0.97223	0.378469
TaAffx.2056.1.A1_at	0	0	Unknown	0.876712	1.0793	0.375061
Ta.6051.1.S1_a_at	1e-128	glycosyl hydrolase [Oryza sativa]	Defense	1.02554	0.911073	0.374028
Ta.25657.1.S1_at	1.92956e-63	protein-synthesizing GTPase [Blast2go]	Pathogen	0.949137	0.898081	0.37083
TaAffx.6003.1.S1_at	0	0	Unknown	1.14456	0.995199	0.367584
TaAffx.107538.1.S1_at	0	0	Unknown	0.827511	1.07797	0.363931
Ta.30865.1.S1_at	1e-76	Predicted protein Nectriaceae [UniRef90_C7Z9M5]	Pathogen	0.918304	1.11017	0.362158
Ta.25694.1.A1_at	#N/A	#N/A	#N/A	1.04785	1.04662	0.360454
Ta.18774.1.S1_at	0	0	Unknown	0.868649	1.17526	0.356726
Ta.28644.1.S1_at	4e-58	membrane associated DUF588 domain containing protein, putative, expressed [Oryza sativa]	Membrane-related	0.899833	1.05578	0.355504
Ta.30920.1.S1_at	0	0	Unknown	0.889811	1.01204	0.352828
Ta.8448.1.A1_at	2e-23	Plant viral-response family protein-like [Jia et al, 2009]	Defense	1.07527	0.962155	0.35206
Ta.8459.1.A1_at	2e-63	cDNA peptide transporter PTR2, putative, expressed [Oryza sativa]	Transporter	0.952559	1.25253	0.342942
Ta.27477.1.S1_at	1e-42	Cupin domain containing protein, expressed [Oryza sativa]	Defense	1.117	1.04044	0.341455
Ta.5293.1.S1_at	0	0	Unknown	0.985764	1.03113	0.338143
Ta.27477.1.S1_x_at	1e-42	Cupin domain containing protein, expressed [Oryza sativa]	Defense	1.14293	1.14234	0.337333
Ta.19368.1.S1_at	3e-19	Putative uncharacterized protein Sb07g005920 Sorghum bicolor [UniRef90_C5YII5]	Cell wall	0.919561	1.0114	0.336761
Ta.13337.2.S1_x_at	4e-76	xyloglucan:xyloglucosyl transferase; [Jia et al, 2009]	Defense	1.14821	0.336524	0.336524
TaAffx.107985.1.S1_at	1e-29	cDNA plastocyanin-like domain containing protein, putative, expressed [Oryza sativa]	Unknown	0.857366	1.29929	0.335193
TaAffx.29050.1.S1_s_at	0	0	Defense	0.928531	1.14335	0.334234
Ta.30836.1.S1_at	8e-74	protein-synthesizing GTPase [Jia et al, 2009]	Pathogen	1.0254	1.09215	0.331889
TaAffx.9160.1.S1_at	1e-150	peroxidase;prostaglandin-endoperoxide synthase;lipoxygenase [Jia et al, 2009]	Defense	0.86903	1.10017	0.327592
Ta.30868.1.S1_at	9e-70	hypothetical protein FG05046.1 Gibberella zeae PH-1 [UniRef90_UPI000023E1CB]	Unknown	1.11445	1.03912	0.327526
TaAffx.107538.1.S1_x_at	0	0	Unknown	0.960848	0.927951	0.324262
Ta.9588.2.S1_a_at	1e-176	patatin, putative, expressed [Oryza sativa]	Metabolism	1.02084	0.872238	0.323859
TaAffx.92041.1.S1_at	2e-90	esterase/lipase/thioesterase family protein [Arabidopsis thaliana]	Metabolism	0.84355	1.05197	0.322538
TaAffx.23237.1.S1_at	2e-90	Putative glucosyltransferase [Jia et al, 2009]	Putative trichothecene detoxification and transport	1.15618	1.32514	0.321898
Ta.18928.1.S1_at	0	0	Unknown	1.07244	1.28611	0.321808
TaAffx.79037.1.S1_at	0	0	Unknown	1.02156	1.30981	0.320475
Ta.12708.1.S1_at	0	0	Unknown	1.41693	0.870864	0.318932
Ta.8405.1.A1_at	2e-64	cDNA expressed protein [Oryza sativa]	Unknown	1.03768	1.25326	0.314999
TaAffx.26235.1.S1_at	2e-54	cDNA peptide transporter PTR2, putative, expressed [Oryza sativa]	Transporter	0.890587	1.16785	0.310172
Ta.1811.1.S1_at	2e-64	cis-zeatin O-glucosyltransferase, putative, expressed [Oryza sativa]	Putative trichothecene detoxification and transport	0.900985	1.05038	0.3099
Ta.320.2.S1_a_at	2e-98	OsCML27 - Calmodulin-related calcium sensor protein, expressed [Oryza sativa]	Regulatory	1.30779	1.55226	0.307978
Ta.13575.1.S1_x_at	0	0	Unknown	1.13181	1.00503	0.305017
TaAffx.110222.1.S1_x_at	1e-35	BRASSINOSTEROID INSENSITIVE 1-associated receptor kinase 1 precursor, putative, expressed [Oryza sativa]	Regulatory	0.757949	1.00277	0.30451
Ta.25377.1.S1_at	1e-83	microsomal glutathione S-transferase 3, putative, expressed [Oryza sativa]	Defense	1.24384	1.03083	0.304485
Ta.22693.2.A1_at	0	0	Unknown	1.02785	1.06628	0.304043
Ta.24086.1.S1_s_at	0	Mlo protein Triticum aestivum [UniRef90_C8CGC9]	Defense	1.07495	0.752591	0.302586
Ta.25695.1.A1_at	4e-84	hypothetical protein FG10089.1 Gibberella zeae PH-1 [UniRef90_UPI000023EECA]	Pathogen	0.879445	0.950794	0.300295
Ta.25754.1.A1_at	3e-15	cDNA glutathione S-transferase, putative, expressed [Oryza sativa]	Defense	1.01472	1.27951	0.298503
Ta.30913.1.A1_at	1e-50	cDNA phosphate carrier protein, mitochondrial precursor, putative, expressed [Oryza sativa]	Transporter	1.01072	1.00154	0.297914
Ta.19116.1.S1_at	9e-23	Hypothetical protein P0438E12.12 [Jia et al, 2009]	Unknown	1.04275	1.11402	0.297781
Ta.8454.1.S1_at	1e-39	transferase family protein, putative [Oryza sativa]	Metabolism	1.37061	1.10133	0.297683
Ta.22564.2.S1_a_at	1e-103	Peroxidase (Fragment) Triticum aestivum [UniRef90_Q43219]	Defense	1.1317	1.09066	0.294935
Ta.14071.1.S1_x_at	0	0	Unknown	0.905773	0.901007	0.294769
Ta.23392.1.S1_at	0	0	Unknown	0.861277	1.05211	0.293474
Ta.13842.1.S1_at	0	0	Unknown	0.929875	1.02266	0.290681
TaAffx.81608.1.S1_at	1e-32	Cytochrome P450 Triticum aestivum [UniRef90_Q9AVM3]	Defense	1.04537	1.12458	0.29063
Ta.6234.1.S1_at	1e-180	Cytochrome P450 CYP71Y10 Andropogoneae [UniRef90_B6SYC8]	Defense	0.910968	1.21424	0.286433
Ta.877.1.S1_at	0	0	Unknown	1.63599	1.02711	0.285884
Ta.3448.3.A1_at	3e-58	cDNA oxidoreductase, aldo/keto reductase family protein, putative, expressed [Oryza sativa]	Metabolism	1.23151	1.22037	0.284479
Ta.26194.1.A1_at	0	0	Unknown	0.901056	1.15249	0.284465
TaAffx.81130.1.S1_at	5e-93	MYB family transcription factor, putative, expressed [Oryza sativa]	Regulatory	0.99295	1.27666	0.284279
Ta.30912.1.S1_at	0	0	Unknown	0.919749	0.892949	0.283008
TaAffx.74344.2.S1_at	5e-44	cDNA expressed protein [Oryza sativa]	Unknown	0.954748	0.996594	0.280635
Ta.5654.1.S1_at	3e-76	Blue copper-binding protein Dasypyrum villosum [UniRef90_A7UHA3]	Miscellaneous	1.06848	1.28808	0.279779
Ta.22602.1.S1_a_at	1e-128	Os12g0448900 protein Oryza sativa [UniRef90_Q2QRV3]	Defense	1.1996	1.11961	0.279336
TaAffx.123181.1.S1_at	3e-87	indole-3-glycerol phosphate synthase, chloroplast precursor, putative, expressed [Oryza sativa]	Metabolism	0.874682	1.18956	0.278928
Ta.5724.1.S1_at	1e-104	cytochrome P450 72A1, putative, expressed [Oryza sativa]	Defense	1.16298	1.05296	0.278131
TaAffx.21593.1.S1_at	5e-93	acetylornithine transaminase [Jia et al, 2009]	Metabolism	1.20208	1.36268	0.277743
Ta.8643.1.S1_at	0	0	Unknown	1.3987	1.02633	0.268573
Ta.12921.2.S1_x_at	6e-26	Putative uncharacterized protein Sb04g028380 Sorghum bicolor [UniRef90_C5XZ66]	Unknown	1.09202	1.5618	0.268383
Ta.8970.1.A1_s_at	2e-26	cDNA DNA binding protein, putative, expressed [Oryza sativa]	Unknown	1.21857	0.966462	0.266462
TaAffx.80963.1.S1_at	2e-35	Ent-kaurene synthase-like protein 1 Hordeum vulgare subsp. vulgare [UniRef90_Q673F9]	Hormone	1.1699	0.973178	0.264953
TaAffx.15836.1.S1_at	1e-39	cDNA harpin-induced protein 1 domain containing protein, expressed [Oryza sativa]	Unknown	1.05244	1.09884	0.264657
Ta.761.1.S1_at	0	0	Unknown	1.00123	1.06631	0.261637
Ta.26922.1.S1_at	6e-58	oxidoreductase, aldo/keto reductase family protein, putative, expressed [Oryza sativa]	Metabolism	1.1313	1.15927	0.26137
TaAffx.56682.1.S1_at	7e-12	cDNA STE_MEKK_ste11_MAP3K.18 - STE kinases include homologs to sterile 7, sterile 11 and sterile 20 from yeast, ex [Oryza sativa]	Unknown	0.885841	1.17602	0.261148
TaAffx.108314.1.S1_at	6e-62	Caffeic acid-3-O-methyltransferase Bambusa oldhamii [UniRef90_B4X8Y5]	Defense	0.90635	0.970497	0.260454
Ta.14184.1.S1_at	4e-61	60S ribosomal protein L35 Eukaryota [UniRef90_Q8L805]	Pathogen	1.13528	0.960041	0.260201
TaAffx.98425.1.S1_s_at	0	0	Unknown	0.994535	0.992068	0.255904
TaAffx.121853.1.S1_x_at	2e-59	Alternative oxidase Oryza sativa [UniRef90_O82766]	Defense	0.961166	1.04834	0.254702
TaAffx.103209.1.S1_at	1e-27	NB-ARC/LRR disease resistance protein, putative, expressed [Oryza sativa]	Defense	0.943285	1.26729	0.252208
Ta.8540.1.A1_at	0	0	Unknown	1.16486	1.04356	0.252061
Ta.30913.2.A1_at	3e-65	cDNA phosphate carrier protein, mitochondrial precursor, putative, expressed [Oryza sativa]	Transporter	1.12611	0.987591	0.250242
TaAffx.94339.1.S1_at	4e-56	ubiquitin family protein, putative, expressed [Oryza sativa]	Ubiquitination	0.967131	1.16369	0.248773
Ta.14733.2.S1_a_at	1e-113	mitochondrial chaperone BCS1, putative, expressed [Oryza sativa]	Defense	0.929652	0.973029	0.244806
Ta.14645.1.S1_at	0	0	Unknown	1.6936	1.26938	0.24422
TaAffx.111585.1.S1_at	2e-21	protein indole-3-acetate beta-glucosyltransferase, putative [Oryza sativa]	Putative trichothecene detoxification and transport	0.954637	1.27593	0.244197
Ta.14904.1.S1_at	1e-89	ent-kaurene oxidase [Jia et al, 2009]	Hormone	1.0495	1.00574	0.241882
Ta.8866.1.S1_at	2e-45	Protease inhibitor-like protein [Jia et al, 2009]	Defense	1.04174	1.00194	0.237601
Ta.7022.1.S1_at	0	phenylalanine ammonia-lyase [Oryza sativa]	Defense	0.676891	0.757336	0.23726
Ta.28782.1.S1_x_at	3e-83	Oxalate oxidase GF-2.8 precursor [Jia et al, 2009]	Defense	1.03964	1.23867	0.233477
TaAffx.109765.1.S1_at	0	0	Unknown	0.907892	0.958171	0.232799
Ta.2659.1.S1_at	1e-52	Cinnamyl alcohol dehydrogenase [Jia et al, 2009]	Defense	1.63822	1.17034	0.231958
TaAffx.53952.1.S1_at	1e-33	Cytochrome P450 Triticum aestivum [UniRef90_Q9AVM3]	Defense	0.805654	1.031	0.231785
Ta.30913.1.A1_a_at	3e-65	cDNA phosphate carrier protein, mitochondrial precursor, putative, expressed [Oryza sativa]	Transporter	1.22425	0.884293	0.231177
Ta.8227.1.S1_at	2e-54	Putative cytochrome P450 [Jia et al, 2009]	Defense	1.09638	1.18668	0.229988
TaAffx.108909.1.S1_s_at	1e-35	cDNA aminotransferase, putative, expressed [Oryza sativa]	Metabolism	1.00991	0.890055	0.228643
Ta.3088.1.S1_at	1e-28	hypothetical protein [Oryza sativa]	Unknown	1.22123	1.06692	0.228558
TaAffx.108938.1.S1_at	7e-79	cytochrome P450, putative, expressed [Oryza sativa]	Defense	1.0817	1.15046	0.227712
TaAffx.133664.1.S1_at	1e-23	oxidoreductase, aldo/keto reductase family protein, putative, expressed [Oryza sativa]	Metabolism	1.15892	0.997767	0.224042
Ta.8319.1.A1_at	0	0	Unknown	0.995508	1.16214	0.221942
Ta.520.1.S1_at	0	0	Unknown	1.03806	1.16197	0.217335
TaAffx.28302.2.S1_at	2e-30	Dirigent-like protein Oryza sativa [UniRef90_Q53NP6]	Defense	2.70925	1.45029	0.217033
Ta.4200.1.A1_at	1e-105	indole-3-glycerol phosphate synthase, chloroplast precursor, putative, expressed [Oryza sativa]	Metabolism	1.03658	1.12101	0.216895
TaAffx.59384.2.S1_s_at	5e-31	cDNA F-box/LRR-repeat protein 14, putative, expressed [Oryza sativa]	Defense	1.15551	1.29938	0.214064
Ta.4747.2.S1_x_at	0	0	Unknown	1.00507	1.08231	0.213586
TaAffx.55612.1.S1_at	2e-65	Blue copper protein Triticum aestivum [UniRef90_C7AE91]	Miscellaneous	0.945044	0.998929	0.212675
Ta.13575.1.S1_at	0	0	Unknown	1.19784	0.950102	0.211457
Ta.8418.1.S1_at	8e-77	ent-kaurene synthase [Jia et al, 2009]	Hormone	1.24203	1.1559	0.206939
TaAffx.109709.1.S1_at	0	0	Unknown	1.23205	1.35188	0.206648
Ta.3234.1.S1_at	1e-101	nodulin MtN3 family protein [Oryza sativa]	Metabolism	0.603614	1.13897	0.204448
Ta.24715.1.S1_at	1e-134	Peroxidase (Fragment) Triticum aestivum [UniRef90_Q43219]	Defense	1.65449	1.53732	0.20267
TaAffx.121853.1.S1_at	2e-59	Alternative oxidase Oryza sativa [UniRef90_O82766]	Defense	0.890509	1.10736	0.202481
Ta.9336.1.S1_x_at	8e-27	Blue copper-binding protein Dasypyrum villosum [UniRef90_A7UHA3]	Miscellaneous	1.14825	1.29512	0.200301
Ta.27350.1.S1_at	1e-175	reticuline oxidase-like protein precursor, putative, expressed [Oryza sativa]	Metabolism	0.977651	1.10108	0.20015
Ta.26029.1.A1_at	1e-105	gp176, putative, expressed [Oryza sativa]	Unknown	1.0106	1.06553	0.190487
Ta.8483.1.S1_at	2e-52	Blue copper protein Andropogoneae [UniRef90_B6U7P6]	Miscellaneous	0.91477	1.00148	0.187962
Ta.12887.1.S1_at	2e-33	UDP-glucoronosyl/UDP-glucosyl transferase family protein [Arabidopsis thaliana]	Putative trichothecene detoxification and transport	1.00657	1.6264	0.186655
Ta.8232.1.A1_at	1e-63	PDR-type ABC transporter Triticum aestivum [UniRef90_B9UYP3]	Putative trichothecene detoxification and transport	0.705983	1.28806	0.185555
Ta.13164.1.S1_at	1e-154	GRAB1 protein [Jia et al, 2009]	Regulatory	0.883743	1.24384	0.185461
Ta.8949.1.A1_at	2e-62	Putative subtilisin-like serine proteinase [Jia et al, 2009]	Defense	0.871778	1.08358	0.182802
Ta.8329.1.A1_at	1e-107	hypothetical protein FG00492.1 Gibberella zeae PH-1 [UniRef90_UPI000023D5B0]	Pathogen	0.911205	1.05399	0.181896
Ta.3545.1.S1_at	0	0	Unknown	1.01499	1.05432	0.181654
Ta.30882.1.S1_at	5e-21	Predicted protein Sordariomycetes [UniRef90_C7YTW3]	Pathogen	1.14995	0.982655	0.181619
Ta.11004.1.S1_at	0	0	Unknown	1.13382	0.986732	0.180158
Ta.30866.1.S1_at	7e-10	Expressed protein-RZ53 family-2 Oryza brachyantha [UniRef90_B9V0I1]	Unknown	0.996429	1.18665	0.180154
Ta.5766.1.S1_at	1e-132	Os03g0218400 protein Poaceae [UniRef90_Q10PW9]	Transporter	1.32069	1.16994	0.176214
Ta.13941.1.S1_at	1e-136	pyridoxal-dependent decarboxylase protein, putative, expressed [Oryza sativa]	Metabolism	0.875662	1.13422	0.175769
Ta.30820.1.S1_at	0	0	Unknown	1.21485	1.03562	0.169555
Ta.5673.1.S1_at	0	0	Unknown	0.667017	1.00665	0.169027
Ta.4725.1.S1_at	1e-154	WRKY transcription factor 53 [Jia et al, 2009]	Regulatory	1.14547	1.23731	0.168456
Ta.7022.2.S1_x_at	1e-100	Phenylalanine ammonia-lyase Triticum aestivum [UniRef90_Q43210]	Defense	0.708712	1.6556	0.168419
TaAffx.16930.1.S1_at	3e-57	Elicitor-responsive protein 1 Andropogoneae [UniRef90_B6T411]	Defense	0.964211	0.846108	0.167963
Ta.27314.1.S1_at	7e-55	BRASSINOSTEROID INSENSITIVE 1-associated receptor kinase 1 Zea mays [UniRef90_B6STG1]	Regulatory	1.18893	1.04129	0.166327
TaAffx.972.1.A1_at	4e-77	Putative uncharacterized protein Sb01g008660 Sorghum bicolor [UniRef90_C5X1A9]	Unknown	0.977117	1.01924	0.164752
Ta.3119.1.S1_at	1e-54	Blue copper protein Andropogoneae [UniRef90_B6U7P6]	Miscellaneous	0.720836	1.12584	0.162839
Ta.8866.2.S1_at	0	0	Unknown	1.14981	0.985916	0.158697
Ta.7022.2.S1_at	1e-100	Phenylalanine ammonia-lyase Triticum aestivum [UniRef90_Q43210]	Defense	0.757345	1.27612	0.156979
Ta.23112.1.S1_x_at	1.63595e-39	cystathionine gamma-synthase;methionine gamma-lyase [Blast2go]	Metabolism	0.963962	1.0196	0.153176
TaAffx.78377.1.S1_at	8e-85	cDNA ABC transporter family protein, putative, expressed [Oryza sativa]	Putative trichothecene detoxification and transport	0.859074	0.791313	0.153119
Ta.25797.1.A1_at	5.78675e-29	protein-synthesizing GTPase [Blast2go]	Pathogen	0.981488	0.968507	0.151706
Ta.12136.1.A1_at	1e-30	cDNA sulfotransferase domain containing protein, expressed [Oryza sativa]	Putative trichothecene detoxification and transport	0.940808	1.1705	0.149684
TaAffx.12169.1.A1_at	1e-103	Lysyl-tRNA synthetase [Jia et al, 2009]	Metabolism	0.896327	1.04997	0.147518
TaAffx.110363.1.S1_at	8e-78	transporter family protein, putative, expressed [Oryza sativa]	Transporter	0.870832	1.01642	0.14588
Ta.22415.1.S1_x_at	0	0	Unknown	1.28562	1.36575	0.14064
TaAffx.108909.1.S1_at	1e-35	cDNA aminotransferase, putative, expressed [Oryza sativa]	Metabolism	0.953801	0.921348	0.139705
Ta.22564.1.S1_at	1e-103	Peroxidase (Fragment) Triticum aestivum [UniRef90_Q43219]	Defense	1.65327	0.894117	0.139291
TaAffx.6003.1.S1_x_at	0	0	Unknown	1.11853	1.02328	0.135378
Ta.82.1.S1_at	5e-78	peroxidase precursor, putative, expressed [Oryza sativa]	Defense	2.7316	1.77565	0.132658
TaAffx.98394.1.S1_at	1e-106	Q-type C2H2 zinc finger protein Triticum aestivum [UniRef90_B0ZYY8]	Regulatory	0.930227	1.17829	0.128621
Ta.12051.1.A1_at	1e-27	MATE efflux protein-related [Arabidopsis thaliana]	Putative trichothecene detoxification and transport	1.01874	0.970763	0.125484
Ta.8492.1.S1_at	9e-46	60S acidic ribosomal protein P2 Fusarium culmorum [UniRef90_Q8TFM9]	Pathogen	1.06719	0.945905	0.125339
Ta.8447.1.S1_x_at	1e-52	cytochrome P450, putative, expressed [Oryza sativa]	Defense	1.50599	1.31128	0.12475
Ta.8228.1.S1_at	0	0	Defense	1.36374	1.39419	0.122648
Ta.9975.2.S1_at	0	0	Unknown	0.815543	0.901829	0.121134
TaAffx.109424.1.S1_at	1e-24	PIII4 - Proteinase inhibitor II family protein precursor, expressed [Oryza sativa]	Defense	1.12105	1.17624	0.120794
Ta.1207.1.S1_s_at	0	12-oxophytodienoic acid reductase 1 Panicoideae [UniRef90_A3QQM8]	Hormone	0.809504	1.12134	0.119303
TaAffx.86581.1.S1_s_at	1e-69	Remark: a splice site was detected upstream of the START codon n=34 Tax=Pezizomycotina [UniRef90_A5AA93]	Pathogen	1.26275	1.05654	0.114963
Ta.30810.1.S1_at	0	0	Unknown	1.13836	1.07139	0.11493
TaAffx.109794.1.S1_s_at	1e-52	cDNA cytochrome P450, putative, expressed [Oryza sativa]	Defense	1.0986	1.00277	0.10891
TaAffx.132286.1.S1_at	7e-15	Expressed protein [Jia et al, 2009]	Defense	1.31814	1.19995	0.106998
Ta.10549.1.A1_x_at	4e-16	AOX1A (ALTERNATIVE OXIDASE 1A); alternative oxidase [Arabidopsis thaliana]	Defense	1.05835	1.4006	0.103201
Ta.18203.1.S1_at	3e-72	Blue copper-binding protein homolog [Jia et al, 2009]	Miscellaneous	0.857399	1.19938	0.100212
TaAffx.42385.1.S1_at	1e-127	Glutathione S-transferase 1 Triticeae [UniRef90_O04941]	Defense	0.964283	1.32065	0.100085
Ta.25492.1.S1_at	1e-119	ATB2; oxidoreductase [Arabidopsis thaliana]	Metabolism	0.978256	0.741412	0.0977919
Ta.7022.3.S1_at	3e-53	phenylalanine ammonia-lyase, putative, expressed [Oryza sativa]	Defense	0.976014	1.34219	0.0959909
Ta.30951.1.S1_at	1e-74	Predicted CDS Pa_7_6810 Podospora anserina [UniRef90_B2AWD7]	Pathogen	1.13568	0.887717	0.0955739
Ta.10549.2.A1_at	4e-11	AOX1B; alternative oxidase [Arabidopsis thaliana]	Defense	0.684146	0.93241	0.0949376
TaAffx.112045.1.S1_at	8e-17	cDNA glutathione S-transferase, putative, expressed [Oryza sativa]	Defense	0.918266	0.896225	0.0944244
Ta.14129.2.S1_a_at	3e-21	hypothetical protein [Oryza sativa]	Unknown	1.36584	1.70742	0.0929434
TaAffx.81611.1.S1_s_at	0	0	Unknown	1.20155	1.12929	0.091462
Ta.8017.1.S1_at	4e-71	methyltransferase, putative [Oryza sativa]	Metabolism	1.04709	1.1064	0.0892885
Ta.2793.1.S1_at	0	0	Putative trichothecene detoxification and transport	0.880203	1.15931	0.0892501
Ta.7022.1.S1_x_at	0	0	Defense	0.856668	1.02443	0.0872778
TaAffx.37539.1.S1_at	1e-14	hypothetical protein [Oryza sativa]	Unknown	1.24203	0.968045	0.0859103
TaAffx.98744.1.S1_at	3e-54	Putative cytochrome P450 [Jia et al, 2009]	Defense	0.896824	1.01381	0.0815835
Ta.9220.1.S1_a_at	0	pal1 (Phe ammonia lyase 1); phenylalanine ammonia-lyase [Arabidopsis thaliana]	Defense	0.704367	1.32152	0.0815745
Ta.27284.1.S1_at	0	Tryptophan decarboxylase Hordeum vulgare [UniRef90_Q75PZ8]	Metabolism	0.882996	1.02003	0.080873
TaAffx.112045.1.S1_x_at	8e-17	cDNA glutathione S-transferase, putative, expressed [Oryza sativa]	Defense	0.868599	0.746105	0.0793183
Ta.30922.1.S1_at	9e-10	Glutathione transferase Alopecurus myosuroides [UniRef90_Q9SB98]	Defense	0.922802	0.881637	0.078713
TaAffx.104648.1.S1_at	0	0	Unknown	0.816257	1.66181	0.076269
Ta.15207.1.S1_at	0	0	Unknown	1.54217	1.07198	0.0760583
TaAffx.128684.1.S1_at	1e-144	12-oxophytodienoate reductase, putative, expressed [Oryza sativa]	Hormone	0.72348	0.944463	0.0738706
Ta.5155.1.S1_at	1e-37	Putative blue copper binding protein [Jia et al, 2009]	Miscellaneous	1.02767	0.889423	0.0721906
Ta.169.1.S1_x_at	1e-114	Oxalate oxidase-like protein or germin-like protein [Jia et al, 2009]	Defense	1.05191	1.13255	0.0716458
Ta.28112.1.S1_at	1e-73	Alternative oxidase AOX3 [Jia et al, 2009]	Defense	0.809777	1.28743	0.0705089
Ta.14071.2.S1_a_at	0	0	Unknown	0.656062	0.866687	0.0696376
Ta.1610.1.A1_at	5e-11	cDNA UDP-glucoronosyl and UDP-glucosyl transferase domain containing protein, expressed [Oryza sativa]	Putative trichothecene detoxification and transport	0.801256	1.49616	0.0652875
Ta.7022.1.S1_s_at	0	0	Defense	0.608177	1.64663	0.0627711
Ta.30842.1.S1_at	6e-14	hypothetical protein FG08737.1 Gibberella zeae PH-1 [UniRef90_UPI000023E541]	Pathogen	1.15436	0.972648	0.0618767
TaAffx.54157.2.S1_at	5e-65	Cytochrome P450 [Jia et al, 2009]	Defense	1.09066	1.43377	0.0588455
Ta.20930.1.S1_at	1e-18	Defensin and Defensin-like DEFL family [Oryza sativa]	Defense	1.09887	5.97248	0.0576218
Ta.3132.1.S1_s_at	0	0	Unknown	1.01278	1.23026	0.0573161
Ta.5610.1.S1_at	1e-130	non-symbiotic hemoglobin 2, putative, expressed [Oryza sativa]	Miscellaneous	1.0148	1.87899	0.0543394
Ta.10549.1.A1_at	4e-16	AOX1A (ALTERNATIVE OXIDASE 1A); alternative oxidase [Arabidopsis thaliana]	Defense	0.909721	1.31643	0.0526134
Ta.30850.1.S1_at	2e-15	cDNA expressed protein [Oryza sativa]	Unknown	1.06513	1.1041	0.051596
Ta.9423.1.A1_at	8e-60	Agmatine coumaroyltransferase Zea mays [UniRef90_B6ST92]	Defense	0.802993	1.04513	0.0508937
Ta.25789.1.A1_at	0	0	Unknown	1.00691	1.00267	0.0472451
Ta.22967.1.S1_x_at	1e-116	Oxalate oxidase GF-2.8 n=12 Tax=Pooideae [UniRef90_P15290]	Defense	1.03808	1.37215	0.047201
Ta.5149.1.A1_at	4e-25	ZIM motif family protein Zea mays [UniRef90_B6U6B4]	Regulatory	1.21479	1.49419	0.0408266
Ta.22673.1.S1_s_at	1e-122	Oxalate oxidase GF-2.8 n=12 Tax=Pooideae [UniRef90_P15290]	Defense	1.0575	1.00053	0.0344996
Ta.25771.1.A1_at	4e-70	cDNA laccase precursor protein, putative, expressed [Oryza sativa]	Defense	0.767904	1.31095	0.0321105
TaAffx.45277.1.S1_x_at	1e-166	Phenylalanine ammonia-lyase [Jia et al, 2009]	Defense	0.697311	1.09068	0.0314331
TaAffx.128514.1.S1_at	2e-47	ATGSTU19 (GLUTATHIONE S-TRANSFERASE TAU 19); glutathione binding / glutathione transferase [Arabidopsis thaliana]	Defense	1.12651	0.924668	0.0305036
Ta.1869.1.S1_at	2e-14	Glutathione-S-transferase Cla47 [Jia et al, 2009]	Defense	1.0805	1.14919	0.026917
Ta.26236.1.A1_at	1e-170	hydrolase, alpha/beta fold family domain containing protein, expressed [Oryza sativa]	Metabolism	0.925804	1.04476	0.0245221
TaAffx.128684.1.S1_x_at	1e-144	12-oxophytodienoate reductase, putative, expressed [Oryza sativa]	Hormone	0.752029	0.926934	0.02009
Ta.1207.1.S1_x_at	0	12-oxophytodienoic acid reductase 1 Panicoideae [UniRef90_A3QQM8]	Hormone	0.656476	1.06125	0.0122486
Ta.1207.1.S1_at	0	12-oxophytodienoic acid reductase 1 Panicoideae [UniRef90_A3QQM8]	Hormone	0.656163	0.949121	0.0056506
a Annotations were assigned if the E value from the BLASTX results was ≤ 10-10, else transcripts were denominated as ‘unknown’.
b Values given are the means of three biological replicates. Statistically significant values are given in bold typeset.
