# Supplementary material for: Transcriptomic characterization of two major Fusarium resistance quantitative trait loci (QTLs), Fhb1 and Qfhs.ifa‐5A, identifies novel candidate genes
Source: Mol Plant Pathol. 2013 Jun 6;14(8):772–85. doi: 10.1111/mpp.12048 (PMC3902993; doi:10.1111/mpp.12048)
Supplement: Supplementary file 13 — Table S10 Sequences of primers used for sequencing and mapping of Ta.1282.4.S1_at and TaUGT12887. [file MPP-14-772-s013.xls]

## Sheet: Sheet1
Table S10: Sequences of primers used for sequencing and mapping of Ta.1282.4.S1_at and TaUGT12887
Affymetrix ID	Forward Primer	Reverse Primer
Ta.23324.1.S1_at	GACGGCAATCCGAGTTGT	GCCTGTGGAGGTGGTTCA
Ta.12887.1.S1_at	GCTATTGCTTGCTTTGTT	ATCCATTATTGTCCTTCG
Ta.23272.1.S1_at	GAGGCTACAGAGGAGTTG	AAAGCGAGCTTAGGTAAT
Ta.22694.1.A1_at	GCAGGTGCAATCGTCAGT	TACATCAGGCGGCATACA
TaAffx.12498.1.S1_s_at	TGGGTGTTGTGGTGCTGC	CAATCGAAATCATCGAAAGT
Ta.28411.1.A1_at	GTTGTCAGTCCCTGTTGG	GATGCTTATCACCCTTCA
Ta.13161.1.S1_at	CCTGGTGAACGTGAAGCT	GCCAAACGAAACACTGCC
Ta.10270.1.A1_at	ATCTTCCGCCTATTTGCC	TAATGAGCCTGATGGAGT
Ta.6066.2.S1_a_at	AGAGCACGACACTACCTTG	ATCCAGCATTCTTTCCAG
Ta.28185.1.S1_x_at	TGATCATCGTGCGAACTC	CAGAGGAAACGCTGGAAA
Ta.23102.1.S1_at	TGGCAGCGACTACAGCAT	TGGGAGGTTTGGTTGGAT
TaAffx.92377.1.S1_at	GTCTTGGCGGAAGAGTTA	GGTGAAGTTCTGGCTGATA
Ta.6440.1.A1_at	CAAGACGAAGTGGCTATA	TTAGTAACCCTACGAGATTG
Ta.1282.4.S1_at	ATAAAAGCTGCCTGCGTAC	CAGCAAGGAGTTGACGGT
Ta.12647.2.S1_x_at	AATTCCTCCGGCAGATGTT	CAAATAAAGTAGTCGCCCTCA
TaAffx.19692.1.A1_at	CTCCCTGAGAACAACAGC	AGATGCCCGTATGACCTT
TEF1	GAAGAAGGTCGGCTACAA	AACAGGCACAGTTCCAAT
GAPDH	GCCAACCTCCCATCTCCGTCTC	AATCGGCACCAGCCTCACCC
Ubiquitin	AAAATCCAGGACAAGGAGG	CGACCAGGACGACAGACA
